# Supplementary material for: Skin healing and scale regeneration in fed and unfed sea bream, Sparus auratus
Source: BMC Genomics. 2011 Oct 7;12:490. doi: 10.1186/1471-2164-12-490 (PMC3199283; doi:10.1186/1471-2164-12-490)
Supplement: Additional file 1 — Complete lists of up or down-regulated genes in the microarray. The differentially expressed probes of the microarray are listed for each of the comparisons made (N vs. WS; N vs. ST; N vs. STWS and ST vs. STWS) for both day 3 and 7 of the experiment. For each comparison two tables are presented: one for the up-regulated probes and another for the down-regulated probes. A summary of the information available is also given in the first spreadsheet of the file. [file 1471-2164-12-490-S1.XLS]

## Sheet: Summary
List of differentially Expressed genes
Summary
Day	Comparison	Genes		Spreadsheet
3	Control vs. Without Scales	Up-regulated	53	N vs. WS Day3
		Down-regulated	109
	Control vs. Starved	Up-regulated	181	N vs. ST Day3
		Down-regulated	71
	Control vs.Starved and Without Scales	Up-regulated	66	N vs. STWS Day3
		Down-regulated	127
	Starved vs.Starved and Without Scales	Up-regulated	429	ST vs. STWS Day3
		Down-regulated	340
7	Control vs. Without Scales	Up-regulated	8	N vs. WS Day7
		Down-regulated	4
	Control vs. Starved	Up-regulated	14	N vs. ST Day7
		Down-regulated	31
	Control vs.Starved and Without Scales	Up-regulated	17	N vs. STWS Day7
		Down-regulated	31
	Starved vs.Starved and Without Scales	Up-regulated	10	ST vs. STWS Day7
		Down-regulated	11

## Sheet: N vs.WS Day3
Control vs Without scales DAY 3
Up-regulated genes (Total =53)								Down-regulated genes (Total = 109)
ProbeName	LogFold	B	adj P-val	Accession Number	Gene Identification			ProbeName	LogFold	B	adj P-val	Accession Number	Gene Identification
SAPD07321	3.14097	0.451284	0.0149305		No match			SAPD16129	-6.00837	8.7885	4.75382e-05		No match
SAPD23970	2.86364	-0.912905	0.0355103		No match			SAPD02896	-5.77809	10.3257	1.6403e-05	NP_001038606	hypothetical protein LOC567708
SAPD03340	2.79435	-0.133127	0.0214436	Q6P0E4	Homolog of Brachydanio rerio Type I cytokeratin, enveloping layer			SAPD20552	-5.53391	10.8756	1.14632e-05	IPI00473066	Homolog of Homo sapiens Mannose receptor, C type 1-like 1
SAPD14269	2.45321	5.12927	0.000589555	Q9BUX1	Cation transport regulator-like protein 1			SAPD09202	-5.45858	3.2905	0.00217766		No match
SAPD07472	2.389	-0.187961	0.0222045	Q5QGT7	Receptor-transporting protein 2			SAPD02853	-4.93336	6.71461	0.000202227		No match
SAPD08051	2.33606	-0.433896	0.026354		No match			SAPD21910	-4.88659	6.57614	0.000220587		No match
SAPD04707	2.22683	2.38706	0.00408275	Q5QGT7	Receptor-transporting protein 2			SAPD02565	-4.74661	1.40748	0.00854239	Q6NUY7	Homolog of Brachydanio rerio Mpx protein
SAPD01524	2.21727	-0.115259	0.0211706	Q9BUX1	Cation transport regulator-like protein 1			SAPD23604	-4.59672	9.35678	3.16748e-05	Q9Y6R7	IgGFc-binding protein precursor
SAPD25017	2.00796	6.991	0.000169286	NP_999926	hypothetical protein LOC406638			SAPD15020	-4.5818	11.4441	7.56283e-06		No match
SAPD05261	1.93419	0.315637	0.0160355	Q7T2R0	IFI56			SAPD03342	-4.53958	8.98093	4.09887e-05	Q03692	Collagen alpha-1X chain precursor
SAPD04685	1.92564	6.18263	0.000283685		No match			SAPD02243	-4.30575	12.3913	4.8431e-06		No match
SAPD23209	1.7965	3.0347	0.00260594	O43175	D-3-phosphoglycerate dehydrogenase EC 1.1.1.95 3-PGDH			SAPD01456	-4.21002	6.11968	0.000295278	O60844	Zymogen granule membrane protein 16 precursor
SAPD24645	1.77121	1.90483	0.00569061	P00480	OTCase Ornithine transcarbamylase			SAPD02976	-4.03152	6.1457	0.00029197		No match
SAPD22329	1.7563	2.63885	0.00346501	Q8TAV3	Cytochrome P450 2W1 EC 1.14.14.- CYPIIW1			SAPD10113	-3.97011	5.33989	0.000510683		No match
SAPD12115	1.75228	-0.295753	0.0238259	Q08380	Galectin-3-binding protein precursor			SAPD03259	-3.84911	9.89361	2.15443e-05		No match
SAPD22251	1.73465	1.80645	0.00605942	Q6PGQ7	Protein aurora borealis HsBora			SAPD16032	-3.45135	1.44438	0.00767452	Q6NUY7	Homolog of Brachydanio rerio Mpx protein
SAPD15427	1.71209	0.518724	0.0151099	NP_932346	methionine sulfoxide reductase B3 isoform 1			SAPD07870	-3.30443	0.0560056	0.0189647	Q6NUY7	Homolog of Brachydanio rerio Mpx protein
SAPD19233	1.69502	3.20753	0.0023058		No match			SAPD06360	-3.25339	-0.302299	0.0239449		No match
SAPD21395	1.67283	-0.692473	0.0309311		No match			SAPD12466	-3.16766	2.57765	0.00362828		No match
SAPD23282	1.62356	2.94885	0.0027741		No match			SAPD18731	-3.1564	6.05232	0.000308852	Q9IB52	Homolog of Oncorhynchus mykiss Rhamnose binding lectin STL2
SAPD08892	1.60457	-1.37939	0.0474762		No match			SAPD02942	-3.10203	3.92363	0.00141392		No match
SAPD22138	1.58211	2.52159	0.00376815	Q16667	Cyclin-dependent kinase inhibitor 3			SAPD26722	-3.09823	5.32344	0.000518435	NP_001002308	spp1 protein
SAPD05568	1.57672	0.31088	0.0160923		No match			SAPD26173	-3.03286	5.41616	0.000481675	Q9IB52	Rhamnose binding lectin STL2
SAPD25026	1.5312	0.526328	0.0140957	NP_001003640	hypothetical protein LOC445246			SAPD12015	-2.95947	5.45662	0.00046787		No match
SAPD16655	1.50681	0.361009	0.0155731		similar to unnamed protein product [Tetraodon nigroviridis]			SAPD05774	-2.94434	1.20719	0.00914395		No match
SAPD15972	1.50577	2.21414	0.00459976		No match			SAPD26362	-2.88235	6.05932	0.000308068		No match
SAPD18403	1.44891	4.2897	0.00109364		No match			SAPD17464	-2.76779	2.55639	0.00369618		No match
SAPD00207	1.43357	0.264549	0.0167301		No match			SAPD23168	-2.62302	1.84035	0.00592094	NP_956492	hypothetical protein LOC393167
SAPD17988	1.42093	0.489219	0.0144091		No match			SAPD24471	-2.47058	3.7872	0.00154885		No match
SAPD19262	1.41761	1.38138	0.00801739	Q13309	S-phase kinase-associated protein 2 F-box protein Skp2			SAPD03013	-2.46946	-0.0813816	0.0207134	IPI00000848	Splice Isoform 1 of Transmembrane protease, serine 13
SAPD19571	1.39388	0.420196	0.0151432	O60566	Mitotic checkpoint serine/threonine-protein kinase BUB1 beta			SAPD12208	-2.41673	3.63254	0.00172332		No match
SAPD17118	1.39348	-1.08109	0.0414519	Q9UBR1	Beta-ureidopropionase EC 3.5.1.6 BUP-1			SAPD09805	-2.31756	3.04778	0.00258252		No match
SAPD07070	1.39298	2.12128	0.00491638		No match			SAPD22176	-2.31631	2.56644	0.00368509	NP_001027850	phenylalanine hydroxylase
SAPD13849	1.38951	-0.0178645	0.0206321	Q9H7X7	Rab-like protein 5			SAPD24318	-2.3119	3.65765	0.00169642		No match
SAPD20911	1.38006	2.50504	0.00380322		No match			SAPD06462	-2.28465	3.21795	0.00229005	Q0P477	Zgc:153317 protein
SAPD21101	1.35467	0.447668	0.0147521	P06493	p34 protein kinase Cyclin-dependent kinase 1 CDK1			SAPD23245	-2.28371	3.06473	0.00255167		No match
SAPD21410	1.35119	-0.299319	0.0238845	Q8WWL7	G2/mitotic-specific cyclin-B3			SAPD09340	-2.25554	-0.269212	0.0234231		No match
SAPD22305	1.34203	0.0941767	0.018523		No match			SAPD16249	-2.25151	3.41076	0.00201228		No match
SAPD07400	1.29547	-0.215617	0.0226445		No match			SAPD05424	-2.23777	0.92341	0.0108361		No match
SAPD14429	1.26993	-0.68297	0.0306325		No match			SAPD05555	-2.1946	2.33626	0.00422351		No match
SAPD17919	1.25555	-0.25881	0.023288	O95997	Securin Pituitary tumor-transforming protein 1			SAPD21140	-2.19124	1.63633	0.00688041	P33527	Multidrug resistance-associated protein 1
SAPD05363	1.25429	0.833949	0.0115321		No match			SAPD15726	-2.18469	8.34563	6.20182e-05		No match
SAPD24457	1.2367	0.121074	0.0182021	Q9NYP9	FAPP1-associated protein 1			SAPD13364	-2.17969	4.00567	0.00134381		No match
SAPD18225	1.22616	1.70069	0.00649076	Q6P0N0	Uncharacterized potential DNA-binding protein C14orf106 P243			SAPD20891	-2.16834	8.63634	5.2961e-05		No match
SAPD12245	1.21922	3.69437	0.00165069		No match			SAPD19336	-2.1518	1.39273	0.00795234	IPI00551051	Ankyrin repeat domain protein 15
SAPD13947	1.20974	0.58403	0.0136178		No match			SAPD18103	-2.13005	0.551981	0.0141037		No match
SAPD08783	1.19974	-0.858921	0.0342862		No match			SAPD12211	-2.10549	3.54704	0.00185974		No match
SAPD11480	1.19668	0.911504	0.0109133	NP_001011729	transforming acidic coiled coil 3			SAPD12876	-2.08198	-1.41283	0.04975	Q15431	Synaptonemal complex protein 1 SCP-1
SAPD10112	1.19384	2.8662	0.00295831	P33316	dUTPase dUTP pyrophosphatase			SAPD22495	-2.0348	2.66192	0.00340663		No match
SAPD20558	1.19259	1.41636	0.00781292	Q9NX58	Cell growth-regulating nucleolar protein			SAPD21204	-1.96199	8.57562	5.38865e-05		No match
SAPD18285	1.12629	1.97095	0.00545137	Q92674	Centromere protein I CENP-I			SAPD05334	-1.94411	0.585123	0.0136103	IPI00030936	Tetraspanin 1
SAPD00151	1.02457	0.42003	0.0150374	NP_001003593	hypothetical protein LOC445199			SAPD14109	-1.94322	5.73267	0.000387634	P49763	Placenta growth factor precursor PlGF
SAPD03493	1.00933	7.53912	0.000115035	NP_001006000	hypothetical protein LOC449827			SAPD05674	-1.94257	6.45017	0.000237716		No match
								SAPD17176	-1.92404	3.3351	0.00212953	O43895	Xaa-Pro aminopeptidase 2 precursor
								SAPD15796	-1.84214	0.273697	0.0164855		No match
								SAPD15106	-1.8393	-1.16614	0.0450534		No match
								SAPD16053	-1.82918	0.587497	0.0142886		No match
								SAPD23066	-1.82624	6.85027	0.000183716		No match
								SAPD25220	-1.81615	1.25351	0.00867928		No match
								SAPD23962	-1.7577	0.257404	0.0168964		No match
								SAPD01275	-1.73966	1.7423	0.00629437	Q00266	S-adenosylmethionine synthetase isoform type-1
								SAPD04253	-1.73844	-0.353504	0.0254771	P62079	Tetraspanin-5 (Tspan-5)
								SAPD12452	-1.7292	-0.351474	0.0253208		No match
								SAPD05063	-1.72801	4.47205	0.000960229	P05106	Integrin beta-3 precursor
								SAPD05108	-1.72661	0.00485222	0.020672		No match
								SAPD19085	-1.70361	3.38627	0.00204231	P22352	Glutathione peroxidase 3 precursor
								SAPD15369	-1.67041	5.06904	0.00062314	Q9DE25	Forkhead transcription factor c1.1 - Forkhead box C1a.
								SAPD09070	-1.64262	1.47043	0.00766314		No match
								SAPD20935	-1.60291	-0.332396	0.0244036		No match
								SAPD24489	-1.59156	4.4277	0.000989386	Tru.462	Transcribed locus
								SAPD04337	-1.5652	0.665475	0.0129232		No match
								SAPD22068	-1.55512	6.60382	0.000219197		No match
								SAPD10964	-1.5548	0.600166	0.0138795		No match
								SAPD05123	-1.53849	4.13067	0.00122585	Q12912	Lymphoid-restricted membrane protein - Protein Jaw1.
								SAPD19328	-1.52083	3.74892	0.00159583		No match
								SAPD05109	-1.50964	-0.155611	0.0217711		No match
								SAPD05981	-1.48423	0.598423	0.0137348	P16885	1-phosphatidylinositol-4,5-bisphosphate phosphodiesterase gamma 2
								SAPD00699	-1.45294	1.3199	0.00831515		No match
								SAPD14708	-1.45257	2.28901	0.00436288	Q8N428	Putative polypeptide N-acetylgalactosaminyltransferase-like protein 1
								SAPD05736	-1.44543	-0.402438	0.0273602		No match
								SAPD24731	-1.4375	1.83514	0.00593961		MIP1alpha
								SAPD15414	-1.43097	2.82767	0.00301856		No match
								SAPD00344	-1.40572	0.235508	0.0169123	NP_001027717	p22phox protein
								SAPD13152	-1.39446	1.49243	0.0074517		No match
								SAPD11343	-1.38819	0.932771	0.0107933		No match
								SAPD04345	-1.3818	0.179321	0.0185595	P42683	Homolog of Gallus gallus Proto-oncogene tyrosine-protein kinase LCK
								SAPD05165	-1.38079	-0.735195	0.0316425		T cell receptor gamma chain V-J-C1 [Paralichthys olivaceus]
								SAPD13832	-1.35393	0.529521	0.0140643		No match
								SAPD16242	-1.34808	0.565548	0.0137799		No match
								SAPD13238	-1.34767	0.392061	0.0152812	Q9UKI2	Cdc42 effector protein 3 Binder of Rho GTPases 2
								SAPD09257	-1.32106	2.81505	0.00304627		No match
								SAPD02250	-1.30208	1.45636	0.00768693		No match
								SAPD18720	-1.27834	1.87527	0.00577325		No match
								SAPD12212	-1.27324	3.43431	0.00197466		No match
								SAPD05745	-1.26975	-0.660053	0.032898	O75444	Transcription factor Maf Proto-oncogene c-maf.
								SAPD08110	-1.25974	2.85716	0.00296027		No match
								SAPD25131	-1.24418	3.7643	0.00158142	Q9UJC5	SH3 domain-binding glutamic acid-rich-like protein 2
								SAPD18946	-1.22565	3.45014	0.00195541	Q16878	Cysteine dioxygenase type 1
								SAPD06309	-1.21403	3.43751	0.00197057		No match
								SAPD04995	-1.21029	1.22604	0.0088334		No match
								SAPD16101	-1.20921	0.99495	0.0103327		No match
								SAPD06699	-1.19422	1.95576	0.00550226		No match
								SAPD03822	-1.1902	-0.901457	0.0352559	NP_991289	insulin-like growth factor binding protein 5
								SAPD11866	-1.18824	0.406803	0.0153828		No match
								SAPD23938	-1.18033	0.994851	0.0103327	IPI00503345	Homolog of Danio rerio Novel Ras family member
								SAPD12331	-1.13742	2.38706	0.00408275		No match
								SAPD01425	-1.133	1.54602	0.00720712		No match
								SAPD18685	-1.12578	4.20941	0.00115891		No match
								SAPD15540	-1.08485	2.40104	0.00405184		No match

## Sheet: N vs. ST Day3
Control vs Starved DAY 3
Up-regulated genes (Total =181)								Down-regulated genes (Total = 71)
ProbeName	LogFold	B	adj P-val	Accession Number	Gene Identification			ProbeName	LogFold	B	adj P-val	Accession Number	Gene Identification
SAPD06994	4.48526	0.253603	0.0165797	NP_001073454	cardiomyopathy associated 5			SAPD20026	-2.33796	2.78847	0.00309693		No match
SAPD08898	4.24788	0.513629	0.0144091		No match			SAPD01411	-2.28961	1.59693	0.00712336	O93406	Fibronectin 1a isoform 1
SAPD01696	4.20136	6.90569	0.000177984	Q6B4J3	Homolog of Oryzias latipes Alcohol dehydrogenase Class VI			SAPD09826	-2.27785	4.99162	0.000660982	Q5T113	Nef-associated protein 1
SAPD07544	4.0546	-0.770554	0.0320703		No match			SAPD06518	-2.24658	6.35137	0.00020994		No match
SAPD22431	3.95648	1.82297	0.00595805	IPI00015568	Homolog of Homo sapiens Protein KIAA0711			SAPD18045	-2.13083	4.84365	0.000746879	Q02241	Kinesin-like protein KIF23
SAPD06947	3.91942	-0.900672	0.0383459	NP_001019764	zinc finger, MYND domain containing 17			SAPD17903	-2.08168	3.87028	0.00146409	IPI00412862	M-phase phosphoprotein 1
SAPD25996	3.67663	3.924	0.00141392	Q9BY76	Angiopoietin-related protein 4 precursor			SAPD12726	-2.06853	-0.140116	0.0218226	Q9HBM1	Kinetochore protein Spc25 hSpc25
SAPD08827	3.57343	0.381444	0.0165745		No match			SAPD21906	-2.0497	0.377257	0.0153736		No match
SAPD19742	3.53147	1.60124	0.00690348		No match			SAPD20550	-1.95261	0.796379	0.0117363	IPI00019880	47 kDa heat shock protein precursor
SAPD07090	3.52506	0.699407	0.0129769	Q96RU2	Ubiquitin carboxyl-terminal hydrolase 28			SAPD25368	-1.91538	-0.508269	0.0271996	Q96C86	Scavenger mRNA-decapping enzyme DcpS
SAPD23970	3.51158	1.22586	0.00878287		No match			SAPD10519	-1.88113	-0.443254	0.028818		No match
SAPD09760	3.49886	4.95692	0.000678749	IPI00298828	Homolog of Homo sapiens Beta-2-glycoprotein I precursor			SAPD03184	-1.83254	-0.0301189	0.0198072		No match
SAPD06461	3.48368	4.03396	0.00132828	Q9BY76	Angiopoietin-related protein 4 precursor			SAPD08401	-1.78137	-0.267221	0.0246145	Q9NTM9	Copper homeostasis protein cutC homolog
SAPD20351	3.41498	7.7333	0.000102005	IPI00298828	Homolog of Homo sapiens Beta-2-glycoprotein I precursor			SAPD26134	-1.77876	3.26544	0.00222248	P04818	Thymidylate synthase
SAPD07779	3.36564	0.452043	0.0146272		No match			SAPD10324	-1.77323	4.27374	0.00111398		No match
SAPD20440	3.22971	9.27236	3.4263e-05	NP_065109	patatin-like phospholipase domain containing 2			SAPD18000	-1.74756	5.88811	0.000350066	Q2VIQ3	KIF4B Fragment
SAPD25836	3.17568	5.21763	0.000571631	Q9Y3D2	Methionine-R-sulfoxide reductase B2			SAPD18473	-1.72849	5.15432	0.000583958	IPI00301293	Homolog of Homo sapiens OTTHUMP00000046646
SAPD18810	3.10932	0.001656	0.0194319		No match			SAPD23592	-1.70623	-0.993707	0.0370047	Q06546	GA-binding protein alpha chain
SAPD22434	3.07204	0.376858	0.0156027		No match			SAPD09350	-1.69601	3.03154	0.00275204		No match
SAPD09072	2.93004	0.129749	0.0179979		No match			SAPD15998	-1.66795	-0.321023	0.0240382	IPI00028413	Inter-alpha globulIn InhIbItor H3
SAPD14080	2.92637	2.74995	0.00317234	O75385	Serine/threonine-protein kinase ULK1			SAPD15869	-1.62285	-1.37944	0.0469476		No match
SAPD02047	2.92493	1.44911	0.00761931	Q90278	Homolog of Carassius auratus Kainate receptor beta subunit.			SAPD01111	-1.60751	2.32197	0.00424727	O75496	Geminin
SAPD21671	2.8969	0.0431011	0.0189664		No match			SAPD01246	-1.60139	0.264096	0.0164685	O76062	Delta14-sterol reductase
SAPD20668	2.89531	-0.397169	0.0252347		No match			SAPD15483	-1.58825	2.81659	0.00303464	O93406	Fibronectin 1a isoform 1
SAPD09187	2.89404	1.42554	0.00788421		No match			SAPD24280	-1.57576	-0.411154	0.025565	Q14493	Histone RNA hairpin-binding protein
SAPD18674	2.77452	1.84742	0.00587155		No match			SAPD18149	-1.55176	1.51287	0.00755786		No match
SAPD18816	2.76607	4.65848	0.000834974		No match			SAPD17281	-1.51184	-1.29796	0.0446522	Q8WYA6	Beta-catenin-like protein 1
SAPD20631	2.73504	-0.410652	0.0254706		No match			SAPD23136	-1.50431	1.1577	0.00923068	P38606	Vacuolar ATP synthase catalytic subunit A
SAPD14116	2.65443	1.08066	0.00969942		No match			SAPD24388	-1.48283	2.72151	0.0032395	O94761	ATP-dependent DNA helicase Q4
SAPD10140	2.55426	2.58282	0.00364161		No match			SAPD17344	-1.45729	4.66929	0.000829982		No match
SAPD19839	2.52788	0.0199533	0.0202452		No match			SAPD15215	-1.44383	-1.19987	0.0421398	P14324	Farnesyl pyrophosphate synthetase - FPP synthetase
SAPD22329	2.51076	7.75782	0.000101199	Q8TAV3	Cytochrome P450 2W1 EC 1.14.14.- CYPIIW1			SAPD18579	-1.40584	3.9709	0.00137424	NM_199564	isocitrate dehydrogenase 2 NADP+, mitochondrial idh2, mRNA
SAPD25556	2.44415	5.49961	0.000461571		No match			SAPD05384	-1.39493	6.01058	0.000321183	Q14566	DNA replication licensing factor MCM6 p105MCM
SAPD22917	2.42853	4.66067	0.000834702		No match			SAPD13579	-1.3873	1.69356	0.00683317	IPI00026087	Homolog of Homo sapiens Barrier-to-autointegration factor
SAPD10144	2.4259	2.66579	0.00338785	Q15119	2 Pyruvate dehydrogenase kinase isoform 2			SAPD25023	-1.38545	-1.44869	0.0490758		No match
SAPD23550	2.41453	0.291771	0.0161739	Q99972	Myocilin precursor Trabecular meshwork-induced glucocorticoid response protein			SAPD00682	-1.38058	2.18103	0.00475594	NP_775358	small nuclear ribonucleoprotein polypeptide C
SAPD08799	2.3919	3.57946	0.00178043	IPI00328648	Homolog of Homo sapiens CD151 antigen			SAPD00555	-1.37634	2.42553	0.00396647	NP_001027788	CD45
SAPD26148	2.37196	4.05783	0.00129811		No match			SAPD10899	-1.36575	1.2654	0.00856693		No match
SAPD08134	2.33133	2.45534	0.00389706	P28906	Hematopoietic progenitor cell antigen CD34 precursor			SAPD25248	-1.3426	0.149681	0.0177672		No match
SAPD06798	2.31912	0.922356	0.0107968		No match			SAPD19714	-1.33124	0.111006	0.0181957	O43852	Calumenin precursor Crocalbin IEF SSP 9302.
SAPD08778	2.3083	-0.835862	0.0334371		No match			SAPD17913	-1.32834	-0.639647	0.0296661		No match
SAPD07351	2.27771	2.02931	0.00524245		PREDICTED: hypothetical protein isoform 1 [Danio rerio]			SAPD00151	-1.32726	2.49745	0.00380722	NP_001003593	hypothetical protein LOC445199
SAPD06600	2.26345	0.641324	0.0130949	NP_060650	DEAD/H Asp-Glu-Ala-Asp/His box polypeptide 32			SAPD12785	-1.31214	0.503853	0.0157379	P48506	Glutamate-cysteine ligase catalytic subunit
SAPD14917	2.25679	6.57752	0.000221438		No match			SAPD22227	-1.30929	2.21886	0.00455917		No match
SAPD01688	2.23282	-0.249913	0.0229734	Q6PH41	Homolog of Brachydanio rerio Glutathione S-transferase, theta 3			SAPD11480	-1.30503	1.96587	0.00544548	NP_001011729	transforming acidic coiled coil 3
SAPD15594	2.18034	0.980905	0.0103674	P55851	Mitochondrial uncoupling protein 2 UCP 2 UCPH			SAPD12441	-1.30367	2.26316	0.00481584		No match
SAPD24310	2.17018	1.26572	0.00877853		No match			SAPD19870	-1.28769	5.79397	0.000370886	Q9NY33	Dipeptidyl-peptidase 3
SAPD00575	2.14928	0.62896	0.0133376		No match			SAPD10169	-1.27782	0.859095	0.0112498	Q13630	GDP-L-fucose synthetase
SAPD23925	2.14509	5.4821	0.000464598		No match			SAPD00875	-1.2751	2.17748	0.00470421	P14923	Junction plakoglobin Desmoplakin-3
SAPD13617	2.11209	1.43083	0.00772143		No match			SAPD00972	-1.2563	2.11187	0.00492745	Q9Y673	Dolichyl-phosphate beta-glucosyltransferase
SAPD02955	2.10668	4.20916	0.00115891		similar to unnamed protein product [Tetraodon nigroviridis]			SAPD18303	-1.24838	2.31268	0.004277	Q86VI3	Ras GTPase-activating-like protein IQGAP3.
SAPD08254	2.09498	1.70547	0.00643718	NP_694510	makorin, ring finger protein, 1			SAPD09300	-1.24819	5.54184	0.000443647		No match
SAPD19232	2.08605	2.71894	0.00324679	NP_076414	C1q domain containing 1 isoform 2			SAPD22204	-1.2405	2.19001	0.0046603	Q9UKL6	StAR-related lipid transfer protein 2
SAPD13994	2.08316	2.26944	0.0044808		No match			SAPD18061	-1.23914	1.30752	0.00833089	Q9BW19	Kinesin-like protein - KIFC1
SAPD17650	2.08225	-0.282004	0.0234231		No match			SAPD18272	-1.20669	-0.916006	0.0352559	Q13867	Bleomycin hydrolase
SAPD08580	2.08201	-0.0469576	0.0200686		No match			SAPD14055	-1.20537	1.25496	0.00907389	P51580	Thiopurine S-methyltransferase
SAPD19155	2.07239	0.381305	0.0159236		No match			SAPD26015	-1.20455	1.78231	0.00612717	Q06830	Peroxiredoxin-1
SAPD14498	2.0697	-0.981917	0.0367456		No match			SAPD21212	-1.17277	0.670205	0.0127921	P49327	Fatty acid synthase
SAPD10227	2.0615	0.414054	0.0150561		No match			SAPD05572	-1.14883	1.44455	0.00833961		No match
SAPD16119	2.05591	11.0612	1.00007e-05		No match			SAPD12834	-1.12178	-0.0666964	0.0203246		No match
SAPD22413	2.04653	1.19424	0.00898906	NP_998662	cysteine-rich protein 2			SAPD14572	-1.12138	3.03956	0.0025934	Q9Y248	DNA replication complex GINS protein PSF2
SAPD18528	1.98765	6.49777	0.000231158		No match			SAPD22637	-1.11926	1.20499	0.00892144		No match
SAPD25700	1.98408	3.9371	0.00141395		No match			SAPD18285	-1.11836	0.634082	0.0130965	Q92674	Centromere protein I CENP-I
SAPD19082	1.9834	1.29988	0.00899734	Q9NSE2	Cytokine-inducible SH2-containing protein CIS			SAPD22509	-1.11617	2.83203	0.00301856		No match
SAPD23312	1.93846	0.80921	0.0116341	P25106	C-X-C chemokine receptor type 7			SAPD06539	-1.1105	-1.1441	0.0406254	P33947	ER lumen protein retaining receptor 2
SAPD02178	1.91323	3.39337	0.00203491		No match			SAPD03182	-1.1008	5.02997	0.000642269	P04844	Dolichyl-diphosphooligosaccharide -protein glycosyltransferase 63 kDa subunit precursor
SAPD25410	1.90573	3.45678	0.00194513		No match			SAPD23499	-1.08704	3.58041	0.00178043	NP_689615	translocation associated membrane protein 1-like 1
SAPD25144	1.8972	0.928354	0.0108338		No match			SAPD22746	-1.04453	6.47205	0.000237173		No match
SAPD16723	1.89268	-0.627894	0.0293392		No match			SAPD24867	-1.03512	0.479727	0.0144044	Q96T88	E3 ubiquitin-protein ligase UHRF1
SAPD11657	1.88858	1.87164	0.00576598	P17947	Transcription factor PU.1 31 kDa transforming protein			SAPD13646	-1.01977	2.64663	0.00343127		No match
SAPD17132	1.87238	-1.34821	0.0459976	Q05086	Ubiquitin-protein ligase E3A			SAPD20334	-1.01056	0.794075	0.0117493	P53396	ATP-citrate synthase
SAPD19754	1.8721	3.86907	0.00155096		No match
SAPD14234	1.87128	0.466455	0.0144932	P04271	S100 calcium-binding protein B
SAPD08892	1.87113	0.060408	0.0187628		No match
SAPD26424	1.86918	9.43442	3.06423e-05		No match
SAPD03771	1.83775	-0.638559	0.0295515		No match
SAPD15768	1.83696	2.49161	0.00382405		No match
SAPD23810	1.83458	6.71789	0.000202947		No match
SAPD25748	1.81843	8.44243	5.92025e-05		No match
SAPD23092	1.81243	3.84207	0.00148737	Q8AYE7	Homolog of Gallus gallus Cdk inhibitor CIP1
SAPD25130	1.80952	-1.09437	0.0403221	P01111	GTPase NRas precursor Transforming protein N-Ras
SAPD22337	1.79369	3.08494	0.0025156		No match
SAPD25865	1.78049	0.217818	0.0171138	Q1L928	Novel protein containing multiple sushi domains SCR repeat Fragment
SAPD19540	1.7767	1.079	0.00971342		No match
SAPD13821	1.76764	0.723277	0.0123388		Transposase
SAPD16814	1.75049	0.788364	0.0123427		No match
SAPD20368	1.69636	1.95587	0.00562925		No match
SAPD24165	1.68481	1.98251	0.00538816	Q5VV17	OTU domain-containing protein 1
SAPD19037	1.68076	4.23906	0.00113526		No match
SAPD20911	1.66115	5.28309	0.000535016		No match
SAPD08777	1.65886	2.05698	0.00510629		No match
SAPD21000	1.65228	3.5235	0.00185974		No match
SAPD09605	1.64916	1.24663	0.00867174		No match
SAPD21309	1.63317	-1.43961	0.0488504		No match
SAPD07005	1.62094	2.51958	0.00376291	P30047	GTP cyclohydrolase 1 feedback regulatory protein
SAPD21914	1.61218	2.51236	0.00377462		No match
SAPD06598	1.59353	9.91717	2.15443e-05	Q96S65	Axin-1 up-regulated gene 1 protein
SAPD22719	1.59012	3.21508	0.00229005		No match
SAPD23533	1.5779	-0.187801	0.0220452	Q9BX67	Junctional adhesion molecule C precursor JAM-3
SAPD13542	1.57261	5.93269	0.00034016		No match
SAPD25280	1.55752	5.00054	0.000657041		No match
SAPD12469	1.55623	3.71036	0.00163234		No match
SAPD13338	1.55159	-0.316979	0.0239743		No match
SAPD11778	1.54136	-0.896907	0.0350622		No match
SAPD07115	1.53694	0.923512	0.0107933		No match
SAPD14836	1.5333	-0.729918	0.0320808		No match
SAPD08865	1.53022	1.38724	0.00793541		No match
SAPD04324	1.52662	-0.480905	0.030034		No match
SAPD09255	1.50566	-1.16592	0.0411694	NP_000564	Homolog of Homo sapiens complement component 3b/4b receptor 1 isoform F precursor
SAPD02978	1.49349	0.116689	0.0181429	P63244	Guanine nucleotide-binding protein subunit beta 2-like 1
SAPD03906	1.46597	6.41497	0.000245024	Q9NRX1	RNA-binding protein PNO1
SAPD09158	1.4515	0.585716	0.0135151		No match
SAPD19968	1.44836	5.04872	0.000632962		No match
SAPD01423	1.44459	1.83476	0.00591628	O14832	Phytanoyl-CoA dioxygenase, peroxisomal precursor
SAPD07823	1.43426	0.921603	0.0107968	P35499	Sodium channel protein type 4 subunit alpha
SAPD03678	1.43019	1.78847	0.00610777	P17152	Transmembrane protein 11 Protein PM1
SAPD05078	1.42991	3.29247	0.00221044		No match
SAPD00861	1.41941	0.916196	0.010818	P36969	Phospholipid hydroperoxide glutathione peroxidase, mitochondrial precursor
SAPD16376	1.41693	-0.018132	0.019671		No match
SAPD15635	1.41404	3.17304	0.00236167	Q8IUH2	Protein CREG2 precursor
SAPD17816	1.4127	4.59146	0.000883974	Q9BQY9	Dysbindin domain-containing protein 2 HSMNP2
SAPD08537	1.40975	3.26879	0.00221006		No match
SAPD19073	1.40758	2.43596	0.00393812	Q9UI17	Dimethylglycine dehydrogenase, mitochondrial precursor
SAPD06708	1.39177	-1.40138	0.0476582	P50135	Histamine N-methyltransferase EC 2.1.1.8 HMT
SAPD08893	1.38337	1.11783	0.00944679		No match
SAPD11966	1.37866	3.07912	0.00252253		No match
SAPD26205	1.36911	6.195	0.000283154		No match
SAPD01467	1.3662	4.65126	0.000839744	O94903	Proline synthetase co-transcribed bacterial homolog protein
SAPD17545	1.3645	5.13857	0.000588879	Q15382	GTP-binding protein Rheb precursor
SAPD08379	1.3618	7.4749	0.000119199		No match
SAPD24935	1.35944	-0.26031	0.0231091		No match
SAPD16140	1.35485	2.28396	0.00436288		No match
SAPD08387	1.34198	0.51741	0.0140791		No match
SAPD08323	1.33576	-0.507948	0.0271972	P46976	Glycogenin-1 EC 2.4.1.186
SAPD08579	1.33257	0.410945	0.0150287		No match
SAPD05394	1.32692	0.969611	0.0104553		No match
SAPD21945	1.32655	2.65432	0.00341637		No match
SAPD04756	1.32416	0.688295	0.0126563	Q9ULE3	DENN domain-containing protein 2A
SAPD03868	1.32101	-0.107655	0.0208772	P05177	Cytochrome P450 1A2
SAPD25936	1.31844	1.50374	0.00736822		No match
SAPD20496	1.30964	3.95127	0.00139038	Q9H4X1	Response gene to complement 32 protein RGC-32
SAPD05858	1.30319	2.95485	0.00275627		No match
SAPD23507	1.30136	3.51099	0.00187601		No match
SAPD20004	1.28227	-0.454629	0.0262735		No match
SAPD03268	1.28027	1.60286	0.00690348	O43736	Integral membrane protein 2A E25 protein
SAPD00595	1.2704	-0.997837	0.0410135		No match
SAPD24569	1.26983	1.93837	0.00553946		No match
SAPD23523	1.24685	0.190557	0.0172702	Q63HM1	Probable arylformamidase
SAPD22041	1.24492	0.141867	0.017862		No match
SAPD10421	1.23795	0.569808	0.013651		No match
SAPD07303	1.23487	2.46075	0.00388492		No match
SAPD01649	1.21892	-0.276403	0.0233473		No match
SAPD15366	1.20535	0.190036	0.0172702		No match
SAPD16977	1.20022	1.95317	0.00549852		No match
SAPD20239	1.19919	0.694795	0.0125952		No match
SAPD06511	1.19562	0.202425	0.0171386		No match
SAPD19652	1.19534	0.456423	0.0149246		No match
SAPD23982	1.19222	1.35044	0.00812137		No match
SAPD23659	1.18885	3.88826	0.00144725		No match
SAPD20770	1.18178	0.964826	0.0104886		No match
SAPD16596	1.17271	4.21334	0.00115711	Q9NRX1	RNA-binding protein PNO1
SAPD03729	1.1679	1.2371	0.00871795		No match
SAPD21706	1.16783	10.555	1.47477e-05	Q9UHA3	RLP24 Ribosomal protein L24- like
SAPD20116	1.16685	2.2173	0.00456384	Q9BPZ3	Polyadenylate-binding protein-interacting protein 2 PAIP-2
SAPD10301	1.15147	2.19774	0.00463797		No match
SAPD08272	1.151	0.702607	0.0125202		No match
SAPD10992	1.14707	2.78073	0.00310846		No match
SAPD04403	1.13925	1.5653	0.00708199		No match
SAPD26345	1.13308	-1.25468	0.0433601		No match
SAPD15465	1.12654	0.543623	0.013862		No match
SAPD23678	1.12294	-1.05732	0.0385819		No match
SAPD10876	1.11776	3.31008	0.00214004	Q9Y484	WD repeat protein 45
SAPD00053	1.11453	3.58855	0.00177405	Q9HBH9	MAP kinase-interacting serine/threonine-protein kinase 2
SAPD20968	1.10751	0.119237	0.0181071		No match
SAPD16325	1.10436	1.29061	0.00842153	P46976	Glycogenin-1
SAPD06127	1.10412	0.780482	0.0119147		No match
SAPD22534	1.10337	0.977098	0.010392		No match
SAPD23038	1.10218	2.47289	0.00393443		No match
SAPD11253	1.09844	0.940518	0.0106612		No match
SAPD20673	1.08495	1.1942	0.00898906		No match
SAPD16454	1.078	-0.607325	0.0289686		No match

## Sheet: N vs. STWS Day3
Control vs Starved and Without Scales DAY 3
Up-regulated genes (Total =66)								Down-regulated genes (Total = 127)
ProbeName	LogFold	B	adj P-val	Accession Number	Gene Identification			ProbeName	LogFold	B	adj P-val	Accession Number	Gene Identification
SAPD06461	3.39633	3.65289	0.0017008	Q9BY76	Angiopoietin-related protein 4 precursor			SAPD16129	-5.14782	6.18518	0.000283685		No match
SAPD22431	3.13771	-0.733786	0.0314823	IPI00015568	Homolog of Homo sapiens Protein KIAA0711			SAPD02896	-5.11525	7.9556	8.44782e-05	NP_001038606	hypothetical protein LOC567708
SAPD23970	2.80606	-1.10461	0.0397844		No match			SAPD15020	-4.88035	12.8168	3.84834e-06		No match
SAPD09760	2.74151	1.50973	0.00738711	IPI00298828	Homolog of Homo sapiens Beta-2-glycoprotein I precursor			SAPD10473	-4.43334	5.19921	0.000570483	Q3SYC2	2-acylglycerol O-acyltransferase 2
SAPD03340	2.53027	-1.08916	0.039408	Q6P0E4	Homolog of Brachydanio rerio Type I cytokeratin, enveloping layer			SAPD15805	-4.39061	2.56099	0.00376815		No match
SAPD20440	2.51892	4.81925	0.000746902	NP_065109	patatin-like phospholipase domain containing 2			SAPD10673	-4.22863	-0.265693	0.0266244	Q96PD7	Diacylglycerol O-acyltransferase 2
SAPD22329	2.46937	7.44585	0.00012385	Q8TAV3	Cytochrome P450 2W1 EC 1.14.14.- CYPIIW1			SAPD09202	-4.16912	-0.0409805	0.0200517		No match
SAPD02465	2.42248	0.33696	0.0157515	Q6P2U4	Homolog of Brachydanio rerio Sulfotransferase family, cytosolic sulfotransferase 2			SAPD20552	-4.06015	5.13282	0.000589555	IPI00473066	Mannose receptor, C type 1-like 1
SAPD20351	2.36389	1.93725	0.0055482	IPI00298828	Homolog of Homo sapiens Beta-2-glycoprotein I precursor			SAPD02853	-4.00708	3.36652	0.00206504		No match
SAPD16936	2.3323	0.272419	0.0164309		No match			SAPD03342	-3.98792	6.58681	0.000220587	Q03692	Collagen alpha-1X chain precursor
SAPD25836	2.17635	0.2957	0.0167159	Q9Y3D2	Methionine-R-sulfoxide reductase B2 EC 1.8.4.-.			SAPD02976	-3.62304	4.35288	0.00104929		No match
SAPD07950	2.13206	0.0557088	0.0188911		No match			SAPD10113	-3.41875	3.05043	0.00257306		No match
SAPD25556	2.01787	2.9951	0.00267042		No match			SAPD21910	-3.39117	1.18179	0.00908382		No match
SAPD22876	1.94652	2.0697	0.00506786		No match			SAPD06832	-3.21027	1.07856	0.00973933		PREDICTED: hypothetical protein [Danio rerio]
SAPD25410	1.84778	3.01419	0.00263368		No match			SAPD16226	-3.07219	0.466508	0.0149672		No match
SAPD24645	1.84057	2.40182	0.00405698	P00480	Ornithine carbamoyltransferase, mitochondrial precursor			SAPD17464	-3.0106	7.31278	0.000135356		No match
SAPD14683	1.81537	-0.195962	0.0223152		No match			SAPD18731	-2.88224	4.56198	0.000901453	Q9IB52	Rhamnose binding lectin STL2
SAPD10144	1.79298	-0.798171	0.0327971	Q15119	Pyruvate dehydrogenase kinase isoform 2			SAPD02243	-2.86251	4.70219	0.000815951		No match
SAPD16655	1.78971	2.44873	0.0039214		similar to unnamed protein product [Tetraodon nigroviridis]			SAPD12466	-2.81221	1.0619	0.00982997		No match
SAPD23209	1.72386	2.46247	0.00388492	O43175	D-3-phosphoglycerate dehydrogenase EC 1.1.1.95 3-PGDH			SAPD26173	-2.79647	4.12581	0.0012279	Q9IB52	Rhamnose binding lectin STL2
SAPD22251	1.70528	0.602309	0.0134012	Q6PGQ7	Protein aurora borealis HsBora			SAPD15352	-2.6488	-0.0440195	0.0217758	Q7Z7G0	Tarsh Nesh-binding protein NeshBP
SAPD23370	1.70424	0.799204	0.0117406	Q9Y5Y7	Lymphatic vessel endothelial hyaluronic acid receptor 1 precursor			SAPD23604	-2.57932	0.45263	0.0146526	Q9Y6R7	IgGFc-binding protein precursor FcgammaBP
SAPD14269	1.70211	0.210804	0.0171044	Q9BUX1	Cation transport regulator-like protein 1			SAPD22819	-2.54004	1.54377	0.00719083		No match
SAPD25026	1.68853	1.67754	0.00658786	NP_001003640	hypothetical protein LOC445246			SAPD16646	-2.52585	3.86089	0.00147162		No match
SAPD19540	1.61083	-0.00693703	0.0196028		No match			SAPD14109	-2.38974	9.54347	2.86389e-05	P49763	Placenta growth factor precursor PlGF
SAPD13849	1.58944	2.13994	0.00498063	Q9H7X7	Rab-like protein 5			SAPD10755	-2.36116	-1.17616	0.0463303	NP_001038501	guanine nucleotide binding protein G protein, alpha 11 Gq class
SAPD06168	1.58803	1.33924	0.00819214		No match			SAPD05424	-2.32312	1.36327	0.00808223		No match
SAPD23282	1.54549	2.27353	0.00439872		No match			SAPD19336	-2.3155	2.32445	0.00424727	IPI00551051	Ankyrin repeat domain protein 15
SAPD08537	1.50187	4.21298	0.00115711		No match			SAPD03654	-2.30418	0.135786	0.0179817	P28062	Proteasome subunit beta type 8 precursor
SAPD07070	1.49965	3.12619	0.00245055		No match			SAPD06462	-2.25258	3.05135	0.00257306	Q0P477	Zgc:153317 protein
SAPD16979	1.49609	2.99983	0.00266421	NP_998427	eukaryotic translation initiation factor 5A			SAPD22176	-2.24128	2.91358	0.00285262	NP_001027850	phenylalanine hydroxylase
SAPD04685	1.4607	2.00877	0.00530152		No match			SAPD15054	-2.23053	-0.510165	0.0316537		No match
SAPD17988	1.42726	0.532091	0.0139881		No match			SAPD24421	-2.17313	2.53426	0.00372102	P05452	Tetranectin precursor
SAPD19571	1.38365	0.334155	0.0159236	O60566	Mitotic checkpoint serine/threonine-protein kinase BUB1 beta			SAPD26722	-2.14406	0.310675	0.0160311	NP_001002308	spp1 protein
SAPD09457	1.36309	4.68503	0.000822469		No match			SAPD06518	-2.13174	5.02463	0.000533282		No match
SAPD08387	1.35379	0.333142	0.01579		No match			SAPD26594	-2.12137	-1.23674	0.0430442	P08493	Matrix Gla-protein precursor MGP
SAPD21410	1.34225	-0.373172	0.0249617	Q8WWL7	G2/mitotic-specific cyclin-B3			SAPD15796	-2.11932	1.92232	0.0056049		No match
SAPD15854	1.33336	-0.233209	0.022783		No match			SAPD21803	-2.07116	1.5298	0.00729216		No match
SAPD19294	1.33051	-1.03265	0.0441133		No match			SAPD03868	-2.05332	5.8921	0.000348251	P05177	Cytochrome P450 1A2
SAPD25017	1.32424	0.857518	0.0112897	NP_999926	hypothetical protein LOC406638			SAPD04253	-2.04495	3.01506	0.00267042	P62079	Tetraspanin-5 Tspan-5
SAPD23304	1.3215	-0.0611358	0.0203139	P81459	Homolog of Thunnus alalunga Cytochrome c			SAPD15726	-1.99638	6.69917	0.000205154		No match
SAPD10075	1.31386	1.0684	0.00979867		No match			SAPD09805	-1.9264	0.69238	0.0126563		No match
SAPD23613	1.30829	1.37327	0.00803757		No match			SAPD15106	-1.90539	2.02794	0.00531317		No match
SAPD22138	1.27786	-0.0321119	0.0199014	Q16667	Cyclin-dependent kinase inhibitor 3			SAPD25025	-1.90483	-0.0209738	0.0197588	Q6NUY7	Homolog of Brachydanio rerio Mpx protein
SAPD15811	1.27749	3.55621	0.00181563		No match			SAPD25337	-1.89897	3.6017	0.00176027	P17735	Tyrosine aminotransferase
SAPD18403	1.26317	2.31514	0.004277		No match			SAPD02250	-1.88719	6.17014	0.000286897		No match
SAPD05363	1.26239	0.811647	0.011645		No match			SAPD07593	-1.87584	-1.12624	0.0403389		No match
SAPD13946	1.25442	2.93599	0.00279592	P82980	Retinol-binding protein III, cellular CRBP-III HRBPiso			SAPD06202	-1.86055	2.40492	0.00405237		No match
SAPD24457	1.25206	0.600678	0.0134163	Q9NYP9	Uncharacterized protein C21orf45 FAPP1-associated protein 1			SAPD23245	-1.79717	0.106303	0.0182848		No match
SAPD00207	1.2506	-1.07058	0.0392378		No match			SAPD10519	-1.79146	-0.558241	0.0314735		No match
SAPD12245	1.23399	3.87389	0.00146015		No match			SAPD22572	-1.78316	1.96557	0.00545805		PREDICTED: similar to ovulatory protein-2 [Danio rerio]
SAPD11480	1.22294	1.16129	0.00919438	NP_001011729	transforming acidic coiled coil 3			SAPD05674	-1.77819	4.96798	0.000671528		No match
SAPD18205	1.2181	-1.43479	0.0488809		No match			SAPD16021	-1.7707	0.436752	0.015087	XR_029298	hypothetical LOC558954
SAPD21101	1.20203	-0.77432	0.0322693	P06493	p34 protein kinase Cyclin-dependent kinase 1 CDK1			SAPD05063	-1.75828	4.74738	0.000788027	P05106	Integrin beta-3 precursor
SAPD26424	1.19412	-1.41672	0.0497664		No match			SAPD01275	-1.75566	1.07432	0.0097664	Q00266	S-adenosylmethionine synthetase isoform type-1
SAPD08783	1.19116	-0.933467	0.0357599		No match			SAPD21140	-1.73723	-0.314592	0.0240973	P33527	ATP-binding cassette sub- family C member 1
SAPD10112	1.18462	2.01434	0.00528595	P33316	Deoxyuridine 5-triphosphate nucleotidohydrolase, mitochondrial precursor			SAPD19085	-1.72856	2.55466	0.00367648	P22352	Glutathione peroxidase 3 precursor
SAPD20678	1.18148	-0.0676596	0.0204065	NP_001002579	mitochondrial glycine cleavage system H protein			SAPD07261	-1.68217	-0.424234	0.0284063		No match
SAPD13940	1.17083	0.178114	0.0177204	Q15131	Cell division protein kinase 10			SAPD10880	-1.63701	7.33817	0.000134414		No match
SAPD23412	1.15916	4.01322	0.00133702	Q9GZY4	Uncharacterized protein C7orf44			SAPD03740	-1.63569	-0.0360447	0.019964		No match
SAPD19262	1.15683	-0.803498	0.032916	Q13309	S-phase kinase-associated protein 2			SAPD22513	-1.61874	0.0724714	0.019788	Q9BQJ4	Transmembrane protein 47
SAPD00429	1.1401	0.691265	0.012666	Q14691	DNA replication complex GINS protein PSF1			SAPD16091	-1.61613	1.57782	0.00705115	NP_001012501	cellular retinoic acid binding protein 2, b
SAPD17919	1.12449	-1.2936	0.0447113	O95997	Securin Pituitary tumor-transforming protein 1			SAPD24489	-1.60465	4.02556	0.00133098	Tru.462	Transcribed locus
SAPD02730	1.11278	3.2782	0.00219796	Q7RTV2	Glutathione S-transferase A5			SAPD23789	-1.56976	-1.35274	0.0466514		No match
SAPD21212	1.10324	0.00990836	0.0193795	P49327	Fatty acid synthase			SAPD25220	-1.56171	-0.402902	0.0254368		No match
SAPD18225	1.06028	0.0232458	0.0192137	Q6P0N0	Uncharacterized potential DNA-binding protein C14orf106 P243			SAPD01318	-1.55495	0.911901	0.0108746	P02452	Collagen alpha-1I chain precursor
								SAPD13152	-1.55411	2.91525	0.00283435		No match
								SAPD00344	-1.5449	1.30642	0.0083507	NP_001027717	p22phox protein
								SAPD19241	-1.54294	2.92929	0.00280402		No match
								SAPD23855	-1.52784	4.58074	0.000889655		No match
								SAPD04405	-1.52498	-0.994859	0.0393634		No match
								SAPD24731	-1.52459	2.60795	0.00353565		MIP1alpha
								SAPD15645	-1.51325	0.255004	0.0178591	NP_001038735	hypothetical protein LOC692298
								SAPD21204	-1.502	3.98624	0.00136195		No match
								SAPD12211	-1.49375	-0.503942	0.0280186		No match
								SAPD25727	-1.47494	1.45955	0.00856693	Q9H4B7	Tubulin beta-1 chain
								SAPD19328	-1.46622	3.2181	0.00229908		No match
								SAPD09822	-1.44985	-0.621931	0.0293384	IPI00465229	Homolog of Homo sapiens L-SIGN variant
								SAPD20559	-1.4433	-0.785569	0.0339969	Q15019	Septin-2 Protein NEDD5
								SAPD06421	-1.43292	3.6206	0.00173799	P05452	Tetranectin precursor TN C-type lectin domain family 3 member B
								SAPD12889	-1.43249	-0.993882	0.0371337		No match
								SAPD24516	-1.43151	6.8495	0.000183876	P78540	Arginase-2, mitochondrial precursor
								SAPD00718	-1.42515	7.39546	0.000129113	P20763	Homolog of Gallus gallus Ig lambda chain C region
								SAPD22484	-1.4221	4.48259	0.000953279		No match
								SAPD12327	-1.38809	1.61198	0.00688041		No match
								SAPD04337	-1.38073	-0.384931	0.0251267		No match
								SAPD12212	-1.37863	4.64227	0.000844716		No match
								SAPD07693	-1.37235	-1.16453	0.0412918		No match
								SAPD16993	-1.36957	1.13436	0.00935934	CAG04600.1	unnamed protein product [Tetraodon nigroviridis]
								SAPD07650	-1.36532	7.42275	0.00012385	O94788	Retinal dehydrogenase 2
								SAPD04345	-1.35983	3.83624	0.00150277	P42683	Homolog of Gallus gallus Proto-oncogene tyrosine-protein kinase LCK
								SAPD21692	-1.33477	1.07006	0.00978382		No match
								SAPD16242	-1.33157	0.681274	0.0127304		No match
								SAPD08468	-1.33119	2.88723	0.0028899		No match
								SAPD14708	-1.3267	0.297362	0.0161643	Q8N428	Putative polypeptide N-acetylgalactosaminyltransferase-like protein 1
								SAPD06699	-1.31048	8.47072	5.79786e-05		No match
								SAPD16945	-1.26505	10.049	1.99343e-05		No match
								SAPD01425	-1.2642	1.05446	0.00987635		No match
								SAPD18685	-1.25811	6.01674	0.00032029		No match
								SAPD25173	-1.25433	0.573049	0.0136628		No match
								SAPD00124	-1.25116	6.06731	0.000307468	P04233	HLA class II histocompatibility antigen gamma chain
								SAPD24173	-1.24144	0.753469	0.0121089		Small inducible cytokine SCYA106
								SAPD06486	-1.23547	3.92415	0.00141392		No match
								SAPD20932	-1.22701	0.941497	0.0106792	Q6P3G7	Homolog of Brachydanio rerio Prosaposin
								SAPD23066	-1.22347	0.948419	0.0106309		No match
								SAPD24810	-1.22033	5.25416	0.000547496	O75368	SH3 domain-binding glutamic acid-rich-like protein
								SAPD10858	-1.2112	0.0468429	0.0190308		No match
								SAPD16623	-1.20775	0.552781	0.0138165		No match
								SAPD25013	-1.19831	0.537126	0.0139409	Q68GB9	MHC class IIA antigen
								SAPD15455	-1.19315	-0.1211	0.0211483	O14921	Regulator of G-protein signaling 13 - RGS13
								SAPD06309	-1.18685	3.86735	0.00146705		No match
								SAPD12328	-1.18422	-1.00551	0.0416059		No match
								SAPD22068	-1.17854	2.31458	0.004277		No match
								SAPD00393	-1.15783	1.15753	0.00920564	Q96CX2	BTB/POZ domain-containing protein KCTD12
								SAPD10361	-1.15625	2.14992	0.00480891		No match
								SAPD15369	-1.14135	0.00953813	0.0193841	Q9DE25	Forkhead transcription factor c1.1 - Forkhead box C1a
								SAPD26356	-1.14022	5.45242	0.000470447		No match
								SAPD25961	-1.10269	0.393005	0.0152005	Q02094	Rhesus blood group-associated glycoprotein
								SAPD15414	-1.10193	-1.10434	0.0397805		No match
								SAPD24646	-1.10111	-0.067657	0.020487	Q15669	Rho-related GTP-binding protein
								SAPD21969	-1.08919	0.519158	0.0143509		No match
								SAPD08232	-1.07976	0.665788	0.0128792		No match
								SAPD02739	-1.07948	0.601489	0.0134096	P08123	Collagen alpha-2I chain precursor
								SAPD18946	-1.07404	1.65782	0.00666516	Q16878	Cysteine dioxygenase type 1
								SAPD06933	-1.06942	3.64872	0.0017032		No match
								SAPD08324	-1.06717	4.28087	0.00110017		No match
								SAPD15540	-1.06144	0.359258	0.0155306		No match

## Sheet: ST vs. STWS Day3
Starved vs Starved and Without Scales DAY 3
Up-regulated genes (Total =429)								Down-regulated genes (Total = 340)
ProbeName	LogFold	B	adj P-val	Accession Number	Gene Identification			ProbeName	LogFold	B	adj P-val	Accession Number	Gene Identification
SAPD11916	4.10425	1.05727	0.00913037	IPI00005781	Homolog of Homo sapiens Splice Isoform A of Arachidonate 15-lipoxygenase, type II			SAPD05022	-5.37402	-1.10878	0.0361387		No match
SAPD06895	3.41483	3.12288	0.00232559	Q9Y617	Phosphoserine aminotransferase			SAPD15020	-5.02619	13.7241	2.50151e-06		No match
SAPD18045	3.35489	9.26211	3.6086e-05	Q02241	Kinesin-like protein KIF23			SAPD16129	-4.57436	4.01998	0.00128611		No match
SAPD00860	3.30775	6.23319	0.000279311	P14635	G2/mitotic-specific cyclin-B1			SAPD15805	-4.37706	2.4405	0.00385613		No match
SAPD03340	3.29779	1.64777	0.00623955	Q6P0E4	Homolog of Brachydanio rerio Type I cytokeratin, enveloping layer			SAPD02896	-4.07367	4.03053	0.00127732	NP_001038606	hypothetical protein LOC567708
SAPD11351	3.25978	2.55923	0.0034449	Q07426	Homolog of Carassius auratus Keratin			SAPD14287	-4.0079	4.93827	0.000671672		No match
SAPD04986	3.25053	5.77802	0.000398307	IPI00027157	Homolog of Homo sapiens CENP-F kinetochore protein			SAPD06817	-4.00007	9.08309	4.12869e-05		No match
SAPD17903	3.15958	11.6381	7.56283e-06	IPI00412862	Homolog of Homo sapiens M-phase phosphoprotein 1			SAPD12764	-3.96948	1.72604	0.00661506		No match
SAPD07321	3.1335	0.917015	0.00999561		No match			SAPD03342	-3.81103	5.79804	0.000368597	Q03692	Collagen alpha-1X chain precursor
SAPD11733	3.08288	3.0099	0.0025156		No match			SAPD20552	-3.69797	3.61774	0.00167062	IPI00473066	Mannose receptor, C type 1-like 1
SAPD25367	3.03933	4.3235	0.00104088	Q5XFY1	Homolog of Brachydanio rerio Macrophage stimulating 1 Hepatocyte growth factor-like			SAPD03868	-3.37434	16.3972	5.29468e-07	P05177	Cytochrome P450 1A2
SAPD17933	3.01687	8.67174	5.38865e-05	Q15125	3-beta-hydroxysteroid-Delta8,Delta7-isomerase			SAPD10113	-3.28866	2.42514	0.00377756		No match
SAPD23466	3.01326	0.414434	0.0138894	XP_641063.1	hypothetical protein DDBDRAFT_0206057 [Dictyostelium discoideum			SAPD08929	-3.21217	-0.0511823	0.0208121		No match
SAPD20573	2.98734	7.57227	0.000116465	Q96EA4	Coiled-coil domain-containing protein 99			SAPD03541	-3.18958	3.98602	0.00132477	IPI00387017	MAP1 light chain 3-like protein 2
SAPD14492	2.97459	4.45282	0.000953279	P33981	Dual specificity protein kinase TTK			SAPD06832	-3.14008	0.696207	0.0115865		PREDICTED: hypothetical protein [Danio rerio]
SAPD09826	2.96655	11.0102	1.19786e-05	Q5T113	Uncharacterized protein C9orf156 Nef-associated protein 1			SAPD06787	-3.03506	1.63346	0.00703703	Q7Z304	MAM domain-containing protein 2 precursor
SAPD18060	2.89829	4.74405	0.000776771	NP_060445	Zwilch			SAPD18715	-3.0152	0.494163	0.0148611		No match
SAPD00464	2.87354	8.79918	5.02974e-05		No match			SAPD16646	-2.99735	6.68098	0.00020994		No match
SAPD22251	2.84673	8.43341	6.18256e-05	Q6PGQ7	Protein aurora borealis HsBora			SAPD17464	-2.88234	6.54904	0.000227115		No match
SAPD11258	2.83992	9.51648	3.07431e-05	P29218	Inositol monophosphatase			SAPD01702	-2.8363	3.74495	0.00153762	P09237	Matrilysin precursor (MMP-7)
SAPD03184	2.81396	5.80792	0.000365929		No match			SAPD01696	-2.80654	0.822302	0.0106612	Q6B4J3	Alcohol dehydrogenase Class VI
SAPD20026	2.81256	5.611	0.000417644		No match			SAPD06482	-2.75108	0.0168552	0.0210973	IPI00306587	Homolog of Homo sapiens Transcription factor 21
SAPD18820	2.77801	3.12962	0.00253614	Q12905	Interleukin enhancer-binding factor 2 Nuclear factor of activated T- cells 45 kDa			SAPD08134	-2.68247	2.98493	0.00262961	P28906	Hematopoietic progenitor cell antigen CD34 precursor
SAPD17988	2.76613	13.4299	3.14232e-06		No match			SAPD10165	-2.67559	4.29568	0.00105372		similar to unnamed protein product [Tetraodon nigroviridis]
SAPD19294	2.76395	10.8212	1.32534e-05		No match			SAPD12876	-2.59116	1.2543	0.00809344	Q15431	Synaptonemal complex protein 1 SCP-1
SAPD23209	2.75463	10.6199	1.52755e-05	O43175	D-3-phosphoglycerate dehydrogenase 3-PGDH			SAPD06421	-2.55518	14.9289	1.89437e-06	P05452	Tetranectin precursor
SAPD18364	2.74936	6.53754	0.000237126	Q1LV50	Centromere protein P CENP-P			SAPD23789	-2.52584	4.1513	0.00118477		No match
SAPD16666	2.72508	0.168688	0.0160923		No match			SAPD07426	-2.5249	6.7941	0.000194924		No match
SAPD25026	2.72389	9.56122	3.03e-05	NP_001003640	hypothetical protein LOC445246			SAPD15381	-2.48502	5.54167	0.000439635	Q9UK22	F-box only protein 2
SAPD18473	2.72018	14.308	2.11299e-06	IPI00301293	Homolog of Homo sapiens OTTHUMP00000046646			SAPD22413	-2.47858	3.71595	0.00155744	NP_998662	cysteine-rich protein 2
SAPD18000	2.69991	9.90062	2.37133e-05	Q2VIQ3	KIF4B Fragment			SAPD19851	-2.47783	2.26176	0.00417304		No match
SAPD05993	2.66957	2.82702	0.00285262		No match			SAPD15726	-2.44869	10.8783	1.27431e-05		No match
SAPD01111	2.6573	11.9444	6.91858e-06	O75496	Geminin			SAPD22176	-2.43702	4.08371	0.00123015	NP_001027850	phenylalanine hydroxylase
SAPD13009	2.65509	6.77692	0.000196677		No match			SAPD08143	-2.43159	4.4066	0.000989386		No match
SAPD07950	2.64338	2.56817	0.00342274		No match			SAPD21309	-2.41345	2.8163	0.00287542		No match
SAPD19488	2.53543	3.9005	0.00139667	NP_073594	coiled-coil domain containing 14			SAPD09805	-2.39541	2.2684	0.00415649		No match
SAPD16842	2.53176	0.609643	0.012264	Q8NHU3	Phosphatidylcholine:ceramide cholinephosphotransferase 2			SAPD02051	-2.37628	1.94143	0.00538816	Q1L928	Novel protein containing multiple sushi domains SCR repeat Fragment
SAPD15822	2.52875	0.284102	0.0150112		No match			SAPD24421	-2.36915	3.70724	0.00156596	P05452	Tetranectin precursor
SAPD11480	2.52797	14.0724	2.28208e-06	NP_001011729	transforming acidic coiled coil 3			SAPD25191	-2.35599	4.2331	0.00110186	NP_001071247	hypothetical protein LOC777732
SAPD14215	2.49354	-0.663744	0.0313251	Q53HL2	Borealin Dasra-B hDasra-B			SAPD15796	-2.32904	3.13356	0.00230657		No match
SAPD01246	2.48776	6.50596	0.000232822	O76062	Delta14-sterol reductase			SAPD06708	-2.30621	4.63589	0.000829794	P50135	Histamine N-methyltransferase
SAPD12726	2.48351	6.13015	0.000298375	Q9HBM1	Kinetochore protein Spc25 hSpc25			SAPD22875	-2.27604	0.188877	0.016497		No match
SAPD22276	2.47894	4.30029	0.0011508	Q8NI77	Kinesin-like protein KIF18A			SAPD04425	-2.27431	1.68455	0.00679334	Q9BZE4	Nucleolar GTP-binding protein 1
SAPD18281	2.46053	1.30385	0.00801723		No match			SAPD21838	-2.26627	4.92584	0.000677239	Q9NRC9	Otoraplin precursor - Fibrocyte-derived protein
SAPD19131	2.45895	-0.244418	0.0217209	NM_145254	transmembrane protein 170 TMEM170			SAPD02927	-2.2402	4.15822	0.00127906	Q90Z10	60S ribosomal protein L13
SAPD23153	2.45779	7.77158	0.000102005	Q96IY1	Kinetochore-associated protein NSL1 homolog			SAPD14109	-2.23627	8.32181	6.60868e-05	P49763	Placenta growth factor precursor PlGF
SAPD19571	2.44772	10.9881	1.19786e-05	O60566	Mitotic checkpoint serine/threonine-protein kinase BUB1 beta			SAPD16793	-2.22922	0.694484	0.0118453		No match
SAPD09960	2.4475	0.999702	0.00946896		No match			SAPD25865	-2.22814	2.88341	0.00278237	Q1L928	Novel protein containing multiple sushi domains SCR repeat Fragment
SAPD00207	2.44239	9.05239	4.39882e-05		No match			SAPD13702	-2.22709	3.539	0.00177067		No match
SAPD24280	2.42896	5.18028	0.00057322	Q14493	Histone RNA hairpin-binding protein			SAPD05424	-2.18489	0.515708	0.0130496		No match
SAPD07070	2.41555	12.8431	4.38583e-06		No match			SAPD24731	-2.17768	8.39507	6.33535e-05		MIP1alpha
SAPD16979	2.40871	5.12791	0.000583958	NP_998427	eukaryotic translation initiation factor 5A			SAPD17053	-2.17551	4.20631	0.00112411		No match
SAPD13268	2.40218	2.03083	0.00491631		No match			SAPD01275	-2.17479	3.90349	0.00138907	Q00266	S-adenosylmethionine synthetase isoform type-1
SAPD17372	2.40075	0.268336	0.0160593	P41002	G2/mitotic-specific cyclin-F			SAPD12211	-2.17004	3.20476	0.00230551		No match
SAPD04884	2.39931	3.06236	0.00243583	P39748	Flap endonuclease 1			SAPD06650	-2.16876	2.07177	0.00474938		No match
SAPD00151	2.39888	13.3996	3.14232e-06	NP_001003593	hypothetical protein LOC445199			SAPD06783	-2.14409	-0.157862	0.0197232	Q8WY41	Nanos homolog 1 NOS-1
SAPD19505	2.39114	5.00528	0.000707736		No match			SAPD21692	-2.14323	8.46729	6.06298e-05		No match
SAPD18205	2.38504	7.48754	0.00012385		No match			SAPD13785	-2.11829	-1.19149	0.0380156	NP_571645	mannose binding-like lectin
SAPD13940	2.38009	11.2853	9.68145e-06	Q15131	Cell division protein kinase 10			SAPD14841	-2.11085	-0.689719	0.027793		agouti related protein 2 [Takifugu rubripes]
SAPD14768	2.37544	7.85751	9.70483e-05		No match			SAPD06572	-2.106	0.381988	0.0142181	P68543	UBX domain-containing protein 4
SAPD01332	2.3516	4.58372	0.000860465	Q1LVF8	Novel protein similar to vertebrate GDP-mannose 4,6-dehydratase GMDS			SAPD22572	-2.10296	4.26325	0.00107922		PREDICTED: similar to ovulatory protein-2 [Danio rerio]
SAPD16146	2.35022	7.71173	0.000105819	NP_001082981	hypothetical protein LOC100037359			SAPD22894	-2.09702	2.37945	0.0038683	A2BID0	Novel protein
SAPD17913	2.34498	7.14305	0.000155958		No match			SAPD12923	-2.09122	0.790952	0.0115308	P51589	Cytochrome P450 2J2
SAPD20490	2.34364	-0.977631	0.0359564		No match			SAPD25540	-2.07819	0.394561	0.0140435		No match
SAPD17344	2.32374	13.9136	2.33681e-06		No match			SAPD07326	-2.02618	-0.188565	0.0208939		No match
SAPD07177	2.31573	9.35969	3.4263e-05	A3KQ95	Novel protein similar to vertebrate anillin, actin binding protein Scraps homolog			SAPD02243	-2.01652	-0.0505593	0.0185011		No match
SAPD14336	2.29644	3.25639	0.00223158	Q6UVJ0	Spindle assembly abnormal protein 6 homolog HsSAS-6			SAPD12942	-2.01474	6.22418	0.000280422		No match
SAPD15215	2.2964	5.61378	0.000419222	P14324	Farnesyl pyrophosphate synthetase FPP			SAPD19085	-2.01379	4.7832	0.000749072	P22352	Glutathione peroxidase 3 precursor
SAPD04041	2.29613	5.65399	0.000409158	P31327	Carbamoyl-phosphate synthase [ammonia], mitochondrial precursor			SAPD06462	-2.01361	1.45199	0.0071203	Q0P477	Zgc:153317 protein
SAPD14194	2.29554	-0.169796	0.020458	Q15013	MAD2L1-binding protein Caught by MAD2 protein			SAPD08755	-2.00592	-0.281389	0.0217141		No match
SAPD17426	2.29479	8.67948	5.38865e-05	Q9NZJ0	Denticleless protein homolog Lethal2			SAPD16091	-1.98203	4.39985	0.000982089	NP_001012501	cellular retinoic acid binding protein 2, b
SAPD13849	2.29444	8.16896	7.57942e-05	Q9H7X7	Rab-like protein 5			SAPD19009	-1.97828	2.04394	0.00489873		No match
SAPD04307	2.29182	0.986112	0.00955823		No match			SAPD15535	-1.96939	1.84177	0.00553668	Q14192	Four and a half LIM domains protein 2
SAPD24645	2.28894	5.663	0.000407826	P00480	Ornithine carbamoyltransferase, mitochondrial precursor			SAPD14647	-1.96922	3.39101	0.00195669	IPI00436526	Homolog of Homo sapiens Oocyte astacin
SAPD04105	2.28893	4.51998	0.000902721	NP_001004592	discs, large homolog 7			SAPD06992	-1.96132	1.69771	0.00606195	NM_001080441	similar to CDNA sequence BC021608 LOC143941, mRNA
SAPD13900	2.27769	3.12516	0.00232142		No match			SAPD16061	-1.96043	3.15328	0.0025156	Q02094	Rhesus blood group-associated glycoprotein
SAPD21212	2.27601	11.7003	7.56283e-06	P49327	Fatty acid synthase			SAPD08580	-1.95553	-0.818317	0.0300851		No match
SAPD18303	2.25856	13.1089	3.73215e-06	Q86VI3	Ras GTPase-activating-like protein IQGAP3			SAPD09094	-1.94761	-0.746201	0.0288232		No match
SAPD00268	2.25595	3.59968	0.00173799	P23381	Tryptophanyl-tRNA synthetase, cytoplasmic EC 6.1.1.2 Tryptophan-- tRNA ligase TrpRS IFP53 hWRS			SAPD22719	-1.94165	6.40424	0.000247422		No match
SAPD05261	2.25368	2.04178	0.00485628	Q7T2R0	IFI56			SAPD16964	-1.93787	-1.18587	0.0420742		No match
SAPD26134	2.2424	7.0123	0.000169996	P04818	Thymidylate synthase			SAPD23864	-1.92875	5.63009	0.000411741	NP_001012660	GRAM domain containing 2
SAPD00889	2.24159	-0.340999	0.0222094	P23921	Ribonucleoside-diphosphate reductase large subunit			SAPD14917	-1.92576	3.94758	0.00135747		No match
SAPD19539	2.23781	6.13068	0.000295278	Q9H4H8	Protein FAM83D			SAPD25337	-1.92059	3.71186	0.00156182	P17735	Tyrosine aminotransferase
SAPD21410	2.23661	10.4785	1.6403e-05	Q8WWL7	G2/mitotic-specific cyclin-B3			SAPD21675	-1.91642	3.62222	0.00166636		No match
SAPD23606	2.21574	6.42315	0.000245024	P04183	Thymidine kinase, cytosolic			SAPD22106	-1.91559	0.197392	0.015805		No match
SAPD19233	2.20333	7.54455	0.00011905		No match			SAPD05165	-1.90928	4.25105	0.00108817		T cell receptor gamma chain V-J-C1 [Paralichthys olivaceus]
SAPD17919	2.19847	7.77516	0.000102005	O95997	Securin Pituitary tumor-transforming protein 1			SAPD24979	-1.90456	0.220799	0.0155681		No match
SAPD21101	2.19821	11.4948	8.42433e-06	P06493	Cell division control protein 2 homolog			SAPD01425	-1.8987	7.16251	0.000154167		No match
SAPD15962	2.19333	8.35605	6.49807e-05		No match			SAPD07693	-1.89713	3.23845	0.00214429		No match
SAPD14065	2.18383	11.3597	9.00243e-06	Q9ULW0	Restricted expression proliferation- associated protein 100			SAPD26172	-1.8945	2.72355	0.00306411		No match
SAPD18061	2.1764	10.718	1.44696e-05	Q9BW19	Kinesin-like protein KIFC1 Kinesin-like protein 2 Kinesin-related protein HSET			SAPD25220	-1.89235	1.65151	0.00622605		No match
SAPD22292	2.1586	2.10463	0.00463801		No match			SAPD21230	-1.89018	3.19739	0.00221063		No match
SAPD22138	2.14514	7.41037	0.00013227	Q16667	Cyclin-dependent kinase inhibitor 3			SAPD06065	-1.88871	2.2362	0.00424068		No match
SAPD19553	2.1307	8.5506	5.78892e-05		No match			SAPD22513	-1.88492	3.35563	0.00208166	Q9BQJ4	Transmembrane protein 47
SAPD24457	2.1157	8.03741	8.2711e-05	Q9NYP9	Uncharacterized protein C21orf45 FAPP1-associated protein 1			SAPD11261	-1.88336	1.50091	0.00689344	P08493	Matrix Gla-protein precursor
SAPD23282	2.09469	8.46153	6.07535e-05		No match			SAPD10272	-1.88055	2.85587	0.00279859		No match
SAPD06532	2.09295	4.06557	0.00129072	Q14674	Separin EC 3.4.22.49 Separase Caspase-like protein ESPL1 Extra spindle poles-like 1 protein			SAPD00386	-1.8738	-1.43319	0.0439297	Q802T4	Interleukin 10 homologue precursor
SAPD18149	2.08625	5.70423	0.00040725		No match			SAPD07261	-1.86791	0.0555779	0.0196752		No match
SAPD17281	2.08522	2.08946	0.0046866	Q8WYA6	Beta-catenin-like protein 1			SAPD00674	-1.86213	1.24983	0.00808324		No match
SAPD18791	2.06672	-0.589823	0.026115	Tru.931	Transcribed locus, weakly similar to NP_175293.1 Arabidopsis thaliana At1g48600 gene			SAPD16341	-1.85545	3.24864	0.00221063	Q96EQ0	Small glutamine-rich tetratricopeptide repeat-containing protein B
SAPD08012	2.05246	-0.810174	0.0299516	Q9Y666	Solute carrier family 12 member 7			SAPD05109	-1.85513	1.68245	0.00612386		No match
SAPD23535	2.04215	0.0906124	0.0169294	P60033	CD81 antigen 26 kDa cell surface protein TAPA-1			SAPD14836	-1.85149	1.86328	0.00551827		No match
SAPD12801	2.04182	7.77955	0.000102005	NM_001045049	si:ch211-69g19.2 si:ch211-69g19.2			SAPD01073	-1.84955	3.45343	0.00194879		No match
SAPD23800	2.03083	4.94268	0.000674069	Q96C19	EF-hand domain-containing protein 2 Swiprosin-1			SAPD06363	-1.83678	1.89084	0.00566414	NP_612147	Rap2-binding protein 9
SAPD01419	2.03046	2.97557	0.00268689	O75717	WD repeat and HMG-box DNA-binding protein 1 Acidic nucleoplasmic DNA- binding protein 1 And-1			SAPD22555	-1.83549	1.37683	0.00745301		No match
SAPD25329	2.02684	0.73758	0.0112628	Q15800	Methylsterol monooxygenase			SAPD05376	-1.8328	5.0196	0.000633341		No match
SAPD06473	2.02095	3.00916	0.00262961	P12259	Coagulation factor V precursor Activated protein C cofactor			SAPD02725	-1.82954	4.5002	0.000971191		No match
SAPD18285	2.01693	12.2822	5.92449e-06	Q92674	Centromere protein I CENP-I			SAPD02285	-1.82463	1.32886	0.00767379	Q8QGV5	Lipocalin-type prostaglandin D synthase-like protein
SAPD25368	2.01453	-0.135183	0.0194451	Q96C86	Scavenger mRNA-decapping enzyme DcpS			SAPD21715	-1.82068	2.76254	0.00299019		No match
SAPD02667	2.01002	-1.32561	0.0462588	P04083	Annexin A1 Annexin I Lipocortin I			SAPD03268	-1.81753	6.96068	0.000174971	O43736	Integral membrane protein 2A E25 protein
SAPD16655	1.98836	3.90083	0.00139038		similar to unnamed protein product [Tetraodon nigroviridis]			SAPD09529	-1.80918	0.557177	0.0127107	Q8TAX0	Protein odd-skipped-related 1
SAPD15998	1.98678	1.54404	0.00670278	IPI00028413	Homolog of Homo sapiens Inter-alpha globulIn InhIbItor H3			SAPD06202	-1.79845	0.613772	0.0135763		No match
SAPD19681	1.98583	-0.729574	0.0298305		No match			SAPD10301	-1.79559	12.2078	6.00638e-06		No match
SAPD12834	1.98183	8.33615	6.55951e-05		No match			SAPD01649	-1.79556	5.59618	0.000421766		No match
SAPD14269	1.98155	1.68913	0.00610199	Q9BUX1	Cation transport regulator-like protein 1			SAPD14708	-1.79126	4.17725	0.00114859	Q8N428	Putative polypeptide N-acetylgalactosaminyltransferase-like protein 1
SAPD10112	1.98076	10.8644	1.27966e-05	P33316	Deoxyuridine 5-triphosphate nucleotidohydrolase, mitochondrial precursor			SAPD23692	-1.7902	5.56897	0.000429241		No match
SAPD18579	1.97552	10.1318	2.02657e-05	NM_199564	isocitrate dehydrogenase 2 NADP+, mitochondrial idh2			SAPD12392	-1.78833	2.03582	0.00487319		No match
SAPD17397	1.97498	12.665	4.8431e-06	P26639	Threonyl-tRNA synthetase, cytoplasmic			SAPD03299	-1.78349	1.84635	0.00554766	Tru.462	Transcribed locus
SAPD02290	1.97295	3.67037	0.00162261	Q99873	Protein arginine N-methyltransferase 1			SAPD18178	-1.78179	9.1387	3.95424e-05		No match
SAPD00947	1.96442	4.72312	0.000783073	Q5PRD0	14-3-3 protein beta/alpha-1			SAPD09018	-1.7816	0.569253	0.0126256		No match
SAPD12115	1.94363	1.01182	0.00938976	Q08380	Galectin-3-binding protein precursor			SAPD22323	-1.77762	0.957303	0.0108104		No match
SAPD01806	1.93376	11.4473	8.5713e-06	NP_001027871	caspase 3-like			SAPD07351	-1.7734	-0.897686	0.0317321		PREDICTED: hypothetical protein isoform 1 [Danio rerio]
SAPD00924	1.93337	0.406386	0.015087		No match			SAPD09255	-1.77272	0.322523	0.0146342	NP_000564	Complement component 3b/4b receptor 1 isoform F precursor
SAPD13546	1.93272	6.44192	0.000243075	P24666	Low molecular weight phosphotyrosine protein phosphatase			SAPD00929	-1.76862	-1.1994	0.038246	IPI00477264	Dihydrofolate reductase
SAPD09765	1.92946	-1.56825	0.0483826	P49005	DNA polymerase subunit delta 2			SAPD15369	-1.76747	6.01419	0.00032051	Q9DE25	Forkhead transcription factor c1.1 - Forkhead box C1a
SAPD19541	1.92246	1.33465	0.00765838	Q13232	Nucleoside diphosphate kinase 3			SAPD02158	-1.76367	-0.514298	0.0249541	P22061	Protein-L-isoaspartateD-aspartate O-methyltransferase
SAPD00429	1.9187	8.74936	5.22469e-05	Q14691	DNA replication complex GINS protein PSF1			SAPD18731	-1.76257	-1.50801	0.045977	Q9IB52	Rhamnose binding lectin STL2
SAPD09784	1.90802	8.66408	5.38865e-05	Q56NI9	N-acetyltransferase ESCO2			SAPD13208	-1.76009	-1.47232	0.0450139	IPI00410295	Homolog of Homo sapiens Splice Isoform 8 of CD209 antigen
SAPD19570	1.90187	6.89235	0.000182946		No match			SAPD05598	-1.75898	-0.38918	0.0229415		No match
SAPD23132	1.90085	14.5207	2.07684e-06	P24666	Low molecular weight phosphotyrosine protein phosphatase			SAPD03822	-1.75509	5.66621	0.000403958	NP_991289	insulin-like growth factor binding protein 5
SAPD26541	1.89644	10.2859	1.87938e-05		No match			SAPD05394	-1.75398	4.80351	0.000737858		No match
SAPD19870	1.89133	13.5993	2.74278e-06	Q9NY33	Dipeptidyl-peptidase 3			SAPD14459	-1.74893	9.31278	3.49861e-05		No match
SAPD23286	1.88213	4.97869	0.000655608	NP_991175	HSPC038 protein			SAPD22068	-1.74077	4.77678	0.000753118		No match
SAPD24712	1.87897	-1.1522	0.0370876		No match			SAPD21102	-1.72733	8.0803	8.0818e-05		No match
SAPD18066	1.87777	4.64264	0.000841712		No match			SAPD23810	-1.72243	5.69326	0.00039694		No match
SAPD18403	1.87132	8.8343	4.91765e-05		No match			SAPD07752	-1.71693	1.79679	0.00568127		No match
SAPD05149	1.86466	-1.13404	0.0369704	Q9NVP2	Anti-silencing function protein 1 homolog B			SAPD24058	-1.70457	1.12918	0.0086926		No match
SAPD12245	1.85271	11.4057	8.79131e-06		No match			SAPD04509	-1.69836	4.03714	0.00148127		No match
SAPD07331	1.85116	1.454	0.00728667		No match			SAPD16962	-1.69687	0.127222	0.0168783		No match
SAPD06621	1.84524	0.995799	0.00948337	O95861	32,5-bisphosphate nucleotidase 1			SAPD12289	-1.68518	2.94857	0.00262369	P78556	Macrophage inflammatory protein 3 alpha
SAPD13967	1.84123	8.55307	5.78892e-05	P50748	Kinetochore-associated protein 1			SAPD07172	-1.67895	5.23147	0.00054808		No match
SAPD18225	1.8389	9.52873	3.06423e-05	Q6P0N0	Uncharacterized potential DNA-binding protein C14orf106 P243			SAPD19968	-1.67443	7.60724	0.000113669		No match
SAPD00824	1.83872	14.0232	2.28224e-06	P0C0S5	Histone H2A.Z H2A/z			SAPD21088	-1.66719	2.38715	0.00386387	Q15124	Phosphoglucomutase-like protein 5
SAPD20098	1.83523	9.92207	2.36244e-05		No match			SAPD14831	-1.65179	2.87579	0.00276211	IPI00410587	Homolog of Homo sapiens Splice Isoform 4 of Poly
SAPD12330	1.83444	3.53701	0.00176268	P09012	U1 small nuclear ribonucleoprotein A			SAPD20073	-1.64853	3.11912	0.00239185		No match
SAPD06934	1.83385	-0.854959	0.0316851		No match			SAPD01749	-1.64086	2.72372	0.00313852		No match
SAPD08401	1.83053	2.12419	0.00460152	Q9NTM9	Copper homeostasis protein cutC homolog			SAPD00595	-1.63905	1.89156	0.0060561		No match
SAPD01326	1.82738	-0.5223	0.0249744		No match			SAPD18858	-1.63109	0.862911	0.0106619	NP_694498	homogentisate 1,2-dioxygenase
SAPD11549	1.82427	-0.663526	0.0273656	Q14019	Coactosin-like protein			SAPD15079	-1.6302	-0.563454	0.0258742		No match
SAPD03401	1.82267	4.9725	0.000659402	P06737	Glycogen phosphorylase, liver form			SAPD20840	-1.62928	0.824226	0.0106499		No match
SAPD08783	1.82262	5.76778	0.000375543		No match			SAPD04193	-1.62492	4.34301	0.00101863		No match
SAPD22079	1.81983	11.6388	7.56283e-06	P23921	Ribonucleoside-diphosphate reductase large subunit			SAPD04394	-1.61998	3.62328	0.00166636		No match
SAPD22204	1.81922	8.45039	6.12203e-05	Q9UKL6	StAR-related lipid transfer protein 2			SAPD13152	-1.61733	3.54029	0.00176027		No match
SAPD09687	1.81677	-0.710571	0.0308154		No match			SAPD10953	-1.6151	1.41522	0.00728425		No match
SAPD01187	1.80862	9.54782	3.04071e-05		No match			SAPD18999	-1.61465	3.29644	0.00207254		No match
SAPD13579	1.80366	5.24171	0.000581014	IPI00026087	Homolog of Homo sapiens Barrier-to-autointegration factor			SAPD05063	-1.60877	5.7559	0.000379412	P05106	Integrin beta-3 precursor
SAPD15049	1.8027	0.412171	0.0142569		No match			SAPD22041	-1.60528	3.25835	0.00211699		No match
SAPD13929	1.79741	1.13138	0.0086854		No match			SAPD05847	-1.59328	4.51975	0.000902721	P01034	Cystatin-C precursor Cystatin-3
SAPD24388	1.79489	5.63413	0.000411741	O94761	ATP-dependent DNA helicase Q4			SAPD03906	-1.59316	7.9737	8.74678e-05	Q9NRX1	RNA-binding protein PNO1
SAPD19480	1.7947	1.85925	0.00548794		No match			SAPD01493	-1.58936	-0.0315169	0.0188513		No match
SAPD17920	1.77948	9.23432	3.6749e-05		No match			SAPD23727	1.58837	0.745702	0.0112017		No match
SAPD20678	1.77873	5.39753	0.000484174	NP_001002579	mitochondrial glycine cleavage system H protein			SAPD22359	-1.5844	1.29586	0.00882071		No match
SAPD22900	1.7769	0.768794	0.0114828	Q6UXH1	Cysteine-rich with EGF-like domain protein 2 precursor			SAPD09470	-1.58089	-0.775641	0.0376642		No match
SAPD04685	1.76754	4.73169	0.000777744		No match			SAPD15287	-1.57984	0.884433	0.0102314		No match
SAPD20329	1.76698	-1.47803	0.0451626	Q13156	Replication protein A 30 kDa subunit RP-A			SAPD23305	-1.57976	2.14839	0.00450204		No match
SAPD23051	1.76676	8.85075	4.88017e-05	P15374	Ubiquitin carboxyl-terminal hydrolase isozyme L3			SAPD19241	-1.57925	-0.464633	0.0240595		No match
SAPD21153	1.75677	12.0058	6.72667e-06	Q9Y3C6	Peptidyl-prolyl cis-trans isomerase-like 1			SAPD19574	-1.57323	0.462922	0.0134929		No match
SAPD26392	1.74426	10.6657	1.49853e-05		No match			SAPD24489	-1.57209	3.65799	0.00162603	Tru.462	Transcribed locus
SAPD10980	1.74404	5.28955	0.000526657	Q15054	DNA polymerase subunit delta 3 DNA polymerase subunit delta p66			SAPD14462	-1.57112	5.72741	0.000387953		No match
SAPD03675	1.74221	8.92768	4.59178e-05		No match			SAPD16119	-1.5704	2.81088	0.00323366		No match
SAPD18499	1.73216	-0.245841	0.0208772	NP_001073653	hypothetical protein LOC563396			SAPD12796	-1.56724	1.27452	0.00817293		No match
SAPD24867	1.72879	9.16374	3.91354e-05	Q96T88	E3 ubiquitin-protein ligase UHRF1			SAPD20288	-1.56631	8.61102	5.56037e-05		No match
SAPD21173	1.72872	0.601926	0.0123836	Q9DGM0	Homolog of Gallus gallus 11-cis retinol dehydrogenase			SAPD12328	-1.5594	0.713307	0.0135265		No match
SAPD15248	1.7272	11.7407	7.56283e-06		No match			SAPD09640	-1.55876	8.57932	5.66519e-05		No match
SAPD05384	1.72523	10.1023	2.07429e-05	Q14566	DNA replication licensing factor MCM6 p105MCM			SAPD07269	-1.55866	1.17625	0.00843718		No match
SAPD19262	1.72299	6.90361	0.000181663	Q13309	S-phase kinase-associated protein 2			SAPD15366	-1.5484	3.26931	0.00210031		No match
SAPD22759	1.7183	11.3784	8.93586e-06	Q8NEM2	SHC SH2 domain-binding protein 1			SAPD12698	-1.54761	7.26157	0.000144424		No match
SAPD07549	1.71404	6.64634	0.000216177		No match			SAPD08105	-1.54656	3.15617	0.00226879		No match
SAPD21085	1.71298	8.9584	4.49078e-05	Q9BXW9	Fanconi anemia group D2 protein Protein FACD2			SAPD06598	-1.5458	9.40439	3.34639e-05	Q96S65	TGF-beta-induced apoptosis protein 3
SAPD17899	1.71093	6.33749	0.000282731	NP_955833	hypothetical protein LOC321240			SAPD16596	-1.54091	7.62315	0.000112486	Q9NRX1	RNA-binding protein PNO1
SAPD21915	1.6917	0.403786	0.013969		No match			SAPD08117	-1.54067	-1.30759	0.0407958	Tru.1769	IgM heavy chain constant region
SAPD09574	1.68931	1.23454	0.00814369		No match			SAPD07303	-1.53107	5.71923	0.000390692		No match
SAPD02155	1.68716	7.71333	0.000105819	P12004	Proliferating cell nuclear antigen PCNA Cyclin			SAPD11830	-1.52658	3.41727	0.00190841	Q9BZE4	Nucleolar GTP-binding protein 1
SAPD12781	1.6861	9.0509	4.20176e-05	NP_001017534	caspase-1 dominant-negative inhibitor pseudo-ICE isoform 1			SAPD05275	-1.52637	-1.32236	0.0411581		No match
SAPD15854	1.68491	0.9398	0.00984518		No match			SAPD20109	-1.52518	0.161078	0.0183862	Q5WPB2	Homolog of Brachydanio rerio MAGI-1
SAPD09300	1.68301	8.07028	8.0818e-05		No match			SAPD06504	-1.52426	8.33121	6.56874e-05		No match
SAPD19472	1.68116	7.29564	0.000140492		No match			SAPD05522	-1.51768	6.47278	0.000237716		No match
SAPD03182	1.67412	13.3414	3.22537e-06	P04844	Dolichyl-diphosphooligosaccharide--protein glycosyltransferase 63 kDa subunit precursor			SAPD09217	-1.51413	-1.17255	0.037543		No match
SAPD13789	1.67204	7.46889	0.000125909	NP_001003881	small nuclear ribonucleoprotein polypeptide F-like			SAPD25961	-1.50444	4.09707	0.00121452	Q02094	Rhesus blood group-associated glycoprotein
SAPD04520	1.66994	2.99255	0.00272723	O43447	Peptidyl-prolyl cis-trans isomerase H			SAPD10964	-1.49623	-0.681649	0.0276648		No match
SAPD00682	1.66937	4.91713	0.000691674	NP_775358	small nuclear ribonucleoprotein polypeptide C			SAPD18528	-1.49598	2.90788	0.00271331		No match
SAPD23486	1.66132	3.79256	0.00148325	O95861	32,5-bisphosphate nucleotidase 1			SAPD23092	-1.49475	1.12312	0.00872896	Q8AYE7	Homolog of Gallus gallus Cdk inhibitor CIP1
SAPD05880	1.647	-0.545979	0.028525	O95336	6-phosphogluconolactonase 6PGL			SAPD21969	-1.49438	3.96357	0.00133532		No match
SAPD26520	1.64635	5.15831	0.000578111	IPI00015104	Cyclin-dependent kinases regulatory subunit 1			SAPD11104	-1.49418	-1.21919	0.0391441	Q96QB1	Rho GTPase-activating protein 7
SAPD25017	1.64302	3.64316	0.0016435	NP_999926	hypothetical protein LOC406638			SAPD13262	-1.48757	6.34522	0.000258758	Q9UII2	ATPase inhibitor, mitochondrial precursor
SAPD13946	1.64115	8.7204	5.31159e-05	P82980	Retinol-binding protein III, cellular CRBP-III HRBPiso			SAPD24173	-1.48669	2.49392	0.00361508		Small inducible cytokine SCYA106
SAPD03750	1.64003	9.30456	3.50933e-05	P49736	DNA replication licensing factor MCM2 - Nuclear protein BM28			SAPD01420	-1.485	-1.4774	0.0451403		No match
SAPD14429	1.62654	1.98813	0.00502747		No match			SAPD00862	-1.48488	-0.47041	0.0241298	P02753	Plasma retinol-binding protein precursor PRBP
SAPD01218	1.62548	7.29069	0.000140492		No match			SAPD15363	-1.47741	2.83224	0.00284349	P51810	G-protein coupled receptor 143 Ocular albinism type 1 protein
SAPD14005	1.62251	6.88882	0.000183195	Q9BU64	Centromere protein O CENP-O			SAPD07005	-1.47519	1.19772	0.00832798	P30047	GTP cyclohydrolase 1 feedback regulatory protein
SAPD05216	1.61662	5.02318	0.000632962	Q7ZVT3	Spindle assembly abnormal protein 6 homolog			SAPD15671	-1.47514	3.85846	0.0014213		No match
SAPD10222	1.61519	1.35252	0.00756779	Q00169	Phosphatidylinositol transfer protein alpha isoform			SAPD04321	-1.46572	-0.486216	0.0299695	P08174	Complement decay-accelerating factor precursor CD55 antigen
SAPD13183	1.60224	-0.124711	0.0192984		No match			SAPD15827	-1.46178	7.77755	0.000102005		No match
SAPD22273	1.60165	3.66193	0.00162169	Q7SZQ8	Homolog of Brachydanio rerio Telomerase binding protein, p23			SAPD19695	-1.45948	5.1259	0.000583958		No match
SAPD14213	1.59919	3.21636	0.00219987		No match			SAPD19388	-1.43314	3.87812	0.0014514		No match
SAPD00875	1.59322	5.48709	0.000461324	P14923	Junction plakoglobin Desmoplakin-3 Desmoplakin III			SAPD12889	-1.43124	-1.16199	0.0372793		No match
SAPD07349	1.59001	-1.13607	0.036749	P04424	Argininosuccinate lyase			SAPD21746	-1.43018	2.26354	0.004408		No match
SAPD21587	1.58696	5.12747	0.000583958		No match			SAPD25748	-1.42955	4.22685	0.00110808		No match
SAPD17242	1.58536	0.310363	0.014815		No match			SAPD14798	-1.42683	2.33036	0.0039828		No match
SAPD14291	1.57849	5.34633	0.000503453	NP_001036227	fidgetin-like 1			SAPD05535	-1.4263	0.647781	0.0119453		No match
SAPD11151	1.57739	3.46708	0.00185542	Q7T362	Homolog of Brachydanio rerio Nucleophosmin 1			SAPD05447	-1.42615	4.9101	0.0006831		No match
SAPD13668	1.57511	0.718374	0.011419	O14929	Histone acetyltransferase type B catalytic subunit			SAPD20416	-1.42282	10.3193	1.87938e-05		No match
SAPD20334	1.56928	7.15171	0.000154813	P53396	ATP-citrate synthase			SAPD07318	-1.41784	2.35047	0.00393443		No match
SAPD17634	1.56583	3.96494	0.00133532		No match			SAPD16339	-1.4129	4.35087	0.00101398		No match
SAPD25139	1.5645	7.00786	0.000169326		No match			SAPD24298	-1.39982	2.37979	0.0038683		No match
SAPD14572	1.56412	9.57607	3.0078e-05	Q9Y248	DNA replication complex GINS protein PSF2			SAPD24064	-1.39789	3.35467	0.00199418		No match
SAPD21365	1.55193	9.32401	3.49652e-05	P28340	DNA polymerase delta catalytic subunit			SAPD03079	-1.39684	-0.508091	0.0247242		No match
SAPD21155	1.54997	2.25347	0.00419313		No match			SAPD21914	-1.39527	-0.734834	0.0286263		No match
SAPD02352	1.5491	3.7566	0.00151313	NP_001017833	pyrophosphatase inorganic 1			SAPD08390	-1.39264	0.307038	0.014772		No match
SAPD22186	1.54759	7.06204	0.000165841	P42574	Caspase-3 precursor			SAPD13167	-1.39067	1.83744	0.00554766		No match
SAPD25844	1.54422	0.148807	0.0163005		No match			SAPD14024	-1.38944	1.99293	0.00501198		No match
SAPD24499	1.53933	3.8341	0.00145346		No match			SAPD25033	-1.3878	-0.221912	0.0205818		No match
SAPD11771	1.53757	2.43105	0.00376815		No match			SAPD20792	-1.38504	-0.954016	0.0329205		No match
SAPD17611	1.53609	3.32668	0.00203491		No match			SAPD14283	-1.37921	2.55769	0.00344876		No match
SAPD13944	1.53488	6.26753	0.00027293	NP_073594	coiled-coil domain containing 14			SAPD24109	-1.37428	6.50602	0.000232822		No match
SAPD14074	1.53117	11.4535	8.5713e-06		No match			SAPD09205	-1.37375	4.49652	0.000916758		No match
SAPD10491	1.53036	5.63044	0.000411741		No match			SAPD13542	-1.37188	3.3021	0.00206341		No match
SAPD11626	1.52302	5.03587	0.00063578	Q9Y4I1	Myosin-12 Myosin heavy chain 12 Myoxin			SAPD25013	-1.37006	2.06662	0.00476368	Q68GB9	MHC class IIA antigen
SAPD14015	1.52085	8.41336	6.23982e-05	Q96NB2	Sideroflexin-2			SAPD20770	-1.36373	2.71713	0.00308061		No match
SAPD12611	1.51606	4.44804	0.000950153		No match			SAPD12403	-1.35415	-0.3982	0.0230686	P20763	Homolog of Gallus gallus Ig lambda chain C region
SAPD16044	1.51379	7.30722	0.000139227	Q6ISB3	Grainyhead-like protein 2 homolog			SAPD08529	-1.35338	1.04028	0.00920564		No match
SAPD18679	1.50464	1.29141	0.00790432		No match			SAPD16943	-1.35332	3.77165	0.00150277		No match
SAPD06448	1.50463	7.83763	9.87222e-05	P62310	U6 snRNA-associated Sm-like protein LSm3			SAPD25038	-1.3496	3.32358	0.00203518	P20963	T-cell surface glycoprotein CD3 zeta chain precursor
SAPD05815	1.50462	-1.43066	0.0495588	Q9UBE0	Ubiquitin-like 1-activating enzyme E1A			SAPD22747	-1.34958	1.07692	0.00900772	O14986	Phosphatidylinositol-4-phosphate 5-kinase type-1 beta
SAPD21093	1.50281	12.568	4.93507e-06	Q9NRZ9	Lymphoid-specific helicase			SAPD10382	-1.34301	5.40622	0.0004874		No match
SAPD16311	1.50128	1.0424	0.00919719		No match			SAPD23559	-1.336	8.13505	8.06409e-05	NP_001027753	adrenomedullin-1
SAPD23304	1.49942	1.24666	0.00809344	P81459	Homolog of Thunnus alalunga Cytochrome c			SAPD25131	-1.33497	5.7887	0.000375543	Q9UJC5	SH3 domain-binding glutamic acid-rich-like protein 2
SAPD21424	1.49834	-1.33292	0.0434	NP_001091730	hypothetical protein LOC100002334			SAPD03194	-1.33129	2.64851	0.00322347		No match
SAPD13969	1.49571	7.20527	0.000149115	P04818	Thymidylate synthase			SAPD08450	-1.32342	-1.50276	0.0458236	Q969Z3	MOSC domain-containing protein 2, mitochondrial precursor
SAPD24729	1.49564	1.2515	0.00807599	NP_004406	Homolog of Homo sapiens desmoplakin isoform I			SAPD25528	-1.32334	4.75397	0.000764719		No match
SAPD21116	1.49302	8.81268	4.98268e-05		No match			SAPD23035	-1.32286	2.79964	0.00290814	IPI00297578	GPBP-interacting protein A
SAPD21477	1.49053	7.33328	0.000136996		No match			SAPD16242	-1.31859	0.441484	0.0136753		No match
SAPD20584	1.48928	0.0661942	0.0172702	O75643	U5 small nuclear ribonucleoprotein 200 kDa helicase			SAPD09876	-1.31284	-0.16831	0.0198274		No match
SAPD10613	1.4879	8.30698	6.63745e-05		No match			SAPD25280	-1.30517	2.29459	0.00408094		No match
SAPD23136	1.48382	0.880094	0.0103039	P38606	Vacuolar ATP synthase catalytic subunit A			SAPD20482	-1.30377	0.0112966	0.0178308	O95398	Rap guanine nucleotide exchange factor 3
SAPD23412	1.48307	8.29137	6.72153e-05	Q9GZY4	Uncharacterized protein C7orf44			SAPD07788	-1.3025	0.446414	0.0136355		No match
SAPD15675	1.47961	2.04627	0.00483731	P48509	CD151 antigen Platelet-endothelial tetraspan antigen 3			SAPD01987	-1.30182	8.65192	5.43377e-05	O60238	BCL2/adenovirus E1B 19 kDa protein-interacting protein 3-like
SAPD06386	1.47704	4.81805	0.000730763	Q7ZUZ7	Homolog of Brachydanio rerio ADP-ribosylation factor 1 like Arf1l protein			SAPD12282	-1.29946	3.41026	0.00191831		No match
SAPD21223	1.47605	2.34385	0.00395127	P55769	High mobility group-like nuclear protein 2 homolog 1			SAPD11215	-1.29847	0.240129	0.0153801		No match
SAPD15834	1.46766	2.75007	0.00300952		No match			SAPD06699	-1.29725	8.34568	6.5438e-05		No match
SAPD05033	1.46202	7.68036	0.000108305		No match			SAPD04337	-1.29352	-1.16198	0.0372793		No match
SAPD11550	1.45914	1.83174	0.00556431		No match			SAPD17437	-1.28935	0.695924	0.0115872	Q8TF09	Dynein light chain roadblock-type 2
SAPD12737	1.45639	2.07879	0.00530974		No match			SAPD05645	-1.287	6.25959	0.000274695		No match
SAPD26093	1.45633	3.65578	0.00162757	NP_064617	tumor necrosis factor superfamily, member 5-induced protein 1			SAPD19323	-1.28538	-1.43553	0.044		No match
SAPD07765	1.4552	7.74587	0.000103762		No match			SAPD24755	-1.28263	1.79422	0.00568308		No match
SAPD19081	1.44953	9.29218	3.51624e-05		No match			SAPD18142	-1.28163	1.86511	0.00545887		No match
SAPD16286	1.44941	7.33924	0.000136525		No match			SAPD25936	-1.27884	1.01915	0.00933767		No match
SAPD18272	1.44924	0.876395	0.0102902	Q13867	Bleomycin hydrolase			SAPD21204	-1.27556	1.54089	0.00671736		No match
SAPD01363	1.44857	7.05135	0.000166693	IPI00003004	Homolog of Homo sapiens Mitochondrial glutamate carrier 1			SAPD10858	-1.27092	2.09629	0.00466443		No match
SAPD15586	1.44811	7.35018	0.000135356	Q9UGN5	Poly [ADP-ribose] polymerase 2			SAPD21617	-1.27068	-0.755105	0.0289808	P28562	Dual specificity protein phosphatase 1
SAPD20448	1.44729	12.2892	5.92449e-06	NP_957499	hypothetical protein LOC394180			SAPD05225	-1.2653	0.638726	0.0120876		No match
SAPD06515	1.44633	-0.419057	0.0234562		No match			SAPD22804	-1.26479	5.29259	0.000525657		No match
SAPD06043	1.44624	10.5958	1.53738e-05		No match			SAPD19328	-1.26366	1.15551	0.00860788		No match
SAPD14059	1.4456	12.3407	5.81428e-06	Q6DH65	Density-regulated protein DRP			SAPD22534	-1.26287	2.61619	0.00330636		No match
SAPD07520	1.44168	3.60076	0.00169093	Q9BYX4	Interferon-induced helicase C domain-containing protein 1			SAPD15635	-1.25352	1.45578	0.0071018	Q8IUH2	Protein CREG2 precursor
SAPD13752	1.44099	-1.50494	0.0464125	Q9H410	Kinetochore-associated protein DSN1 homolog			SAPD03584	-1.25268	0.563238	0.0126726	NP_001018560	hypothetical protein LOC553753
SAPD14118	1.43927	-1.2309	0.0389951		No match			SAPD16436	-1.25251	0.973471	0.00964391		No match
SAPD18843	1.43601	8.47601	6.05624e-05	Q08623	Haloacid dehalogenase-like hydrolase domain-containing protein 1A GS1 protein			SAPD06486	-1.25219	1.50506	0.00688041		No match
SAPD25511	1.43525	5.1658	0.000575013	Q9NYU2	UDP-glucose ceramide glucosyltransferase-like 1			SAPD24165	-1.25085	-1.38293	0.0425898	Q5VV17	OTU domain-containing protein 1
SAPD13648	1.43441	-0.400098	0.0230984	O96008	Probable mitochondrial import receptor subunit TOM40 homolog			SAPD24053	-1.24744	0.574257	0.0125751		No match
SAPD12250	1.43243	3.46397	0.00188423		No match			SAPD21397	-1.24734	0.609196	0.012264		No match
SAPD01427	1.42841	13.8036	2.39657e-06	Q9P258	Protein RCC2 Telophase disk protein of 60 kDa RCC1-like protein TD- 60			SAPD24795	-1.24427	0.328275	0.014598		No match
SAPD15811	1.42357	6.60964	0.000220587		No match			SAPD24201	-1.24341	-0.0377852	0.0183373		No match
SAPD11018	1.41426	-1.51676	0.0462423	Q13867	Bleomycin hydrolase EC 3.4.22.40 BLM hydrolase BMH BH			SAPD09257	-1.23928	2.29669	0.00407687		No match
SAPD22351	1.41012	3.94584	0.00135149	P30405	Peptidyl-prolyl cis-trans isomerase, mitochondrial precursor			SAPD24569	-1.23824	1.51375	0.0068448		No match
SAPD06492	1.40852	2.53884	0.00349551	NP_001002609	proteasome prosome, macropain subunit, beta type, 2			SAPD08410	-1.23415	-0.144637	0.0195622		No match
SAPD17916	1.40562	0.178358	0.016006		No match			SAPD14865	-1.23409	0.822751	0.0106612		No match
SAPD13963	1.4006	1.78663	0.00571281		No match			SAPD10880	-1.23223	2.69266	0.00313085		No match
SAPD01166	1.40016	2.1039	0.00466806	Q96IZ6	Methyltransferase-like protein 2			SAPD06732	-1.23068	5.20097	0.000560481		No match
SAPD17607	1.39788	4.84896	0.000724769	NP_001013311	hypothetical protein LOC503606			SAPD23855	-1.22069	1.94712	0.00516219		No match
SAPD22637	1.39336	4.1573	0.00116263		No match			SAPD12595	-1.2182	4.51561	0.000903955		No match
SAPD03728	1.39225	1.39854	0.00736822	Q99986	Serine/threonine-protein kinase VRK1			SAPD21000	-1.21515	-0.817717	0.0300732		No match
SAPD21823	1.39209	1.52888	0.00677782		No match			SAPD12307	-1.21361	0.518772	0.013027		No match
SAPD25024	1.39056	2.82815	0.00296099		No match			SAPD26230	-1.21149	3.26589	0.00210427	P22891	Vitamin K-dependent protein Z precursor
SAPD00972	1.38935	3.44676	0.00187601	Q9Y673	Dolichyl-phosphate beta-glucosyltransferase			SAPD09203	-1.21049	12.1779	6.00638e-06		No match
SAPD10094	1.38722	5.11062	0.000589555	P60981	Destrin Actin-depolymerizing factor ADF			SAPD11783	-1.20815	0.369312	0.0142569		No match
SAPD15442	1.38342	6.94856	0.000176248	P23919	Thymidylate kinase			SAPD05503	-1.20375	0.294845	0.0149024		No match
SAPD12715	1.37636	6.21735	0.000280076	P26358	DNA cytosine-5-methyltransferase 1			SAPD24516	-1.19717	3.85067	0.00142824	P78540	Arginase-2, mitochondrial precursor
SAPD22713	1.37424	4.8948	0.000691674	P14314	Glucosidase 2 subunit beta precursor			SAPD15783	-1.19387	1.25938	0.00803953		No match
SAPD24350	1.37253	8.47018	6.06298e-05	O43684	Mitotic checkpoint protein BUB3			SAPD03681	-1.19229	3.21504	0.00218399		No match
SAPD00736	1.37055	0.425549	0.0138071	NP_001001414	similar to F-box only protein 2			SAPD21991	-1.1834	-0.109056	0.0191204		No match
SAPD17592	1.36894	4.48742	0.00092282	NP_219485	sarcoma antigen NY-SAR-48 isoform a			SAPD23678	-1.17839	-0.757481	0.0290212		No match
SAPD13646	1.36706	7.37571	0.000134414		No match			SAPD20004	-1.17802	-1.16228	0.0372868		No match
SAPD22372	1.36672	7.149	0.000154851	NP_955856	tyrosine 3-monooxygenase/tryptophan 5-monooxygenase activation protein, beta polypeptide like			SAPD13450	-1.17561	1.05025	0.00917443		No match
SAPD25879	1.36608	9.89842	2.37133e-05		No match			SAPD21384	-1.17067	0.18472	0.0159369		No match
SAPD18703	1.36506	4.56651	0.000874276	IPI00005741	Homolog of Homo sapiens Mitogen-activated protein kinase 13			SAPD16207	-1.16771	2.90914	0.00269242		No match
SAPD25041	1.35962	2.75391	0.00300622		No match			SAPD21598	-1.16527	1.20294	0.00830762		No match
SAPD17364	1.35822	-0.789243	0.0295956		No match			SAPD06143	-1.16233	5.81548	0.000364713		No match
SAPD23688	1.35765	4.74093	0.000798271		No match			SAPD15099	-1.16149	-0.845061	0.0306115	NP_571008	zic family member 1 odd-paired homolog, Drosophila
SAPD19957	1.35764	4.97642	0.00065641		No match			SAPD03084	-1.15916	-1.00237	0.0337712		No match
SAPD09153	1.35468	-0.882275	0.0314762	NP_001002129	hypothetical protein LOC415219			SAPD00342	-1.1552	-1.11816	0.0363367		No match
SAPD10253	1.35118	0.122328	0.0165797	Q8WXI4	Acyl-coenzyme A thioesterase 11			SAPD05430	-1.1546	1.63652	0.00627808		No match
SAPD01505	1.34957	5.3176	0.000514113		No match			SAPD22181	-1.15289	-0.853657	0.0324092		No match
SAPD11375	1.34341	-0.117076	0.0192117	P30085	UMP-CMP kinase			SAPD18838	-1.15054	0.145899	0.0163328		No match
SAPD12806	1.33877	1.2059	0.00829348		No match			SAPD25195	-1.14888	1.22693	0.00818367	IPI00339320	Homolog of Homo sapiens Ankyrin repeat domain 15
SAPD13742	1.33749	9.86687	2.41734e-05	O00142	Thymidine kinase 2, mitochondrial precursor			SAPD06918	-1.14705	2.01518	0.00493142		No match
SAPD08446	1.32499	1.67066	0.00615576		No match			SAPD07051	-1.14687	0.384591	0.0159752		No match
SAPD00118	1.32288	10.4569	1.64076e-05	Q9UBS4	DnaJ homolog subfamily B member 11 precursor ER-associated dnaJ protein 3 ErJ3			SAPD09361	-1.14639	2.82664	0.00285262		No match
SAPD20224	1.31699	0.850876	0.0104636	P40938	Replication factor C subunit 3			SAPD19384	-1.14379	-0.345072	0.0233935		No match
SAPD10324	1.31693	2.20233	0.00433971		No match			SAPD11253	-1.13786	1.25182	0.00807599		No match
SAPD05236	1.31682	0.493801	0.0132326	O75083	WD repeat protein 1 Actin-interacting protein 1 AIP1 NORI-1			SAPD20116	-1.13785	1.28006	0.0079217	Q9BPZ3	Polyadenylate-binding protein-interacting protein 2
SAPD09457	1.3152	4.07839	0.0012279		No match			SAPD16681	-1.13427	0.136816	0.0175819		No match
SAPD24780	1.31153	0.00330402	0.0179257		No match			SAPD18515	-1.13183	5.24214	0.000543655		No match
SAPD17961	1.30619	0.0130259	0.0189853	Q9NWT1	p21-activated protein kinase-interacting protein 1			SAPD26147	-1.12588	-0.86667	0.0310458		No match
SAPD02730	1.30287	5.7389	0.000384474	Q7RTV2	Glutathione S-transferase A5			SAPD13417	-1.1166	0.116034	0.0168172		No match
SAPD06151	1.30244	3.13893	0.00229908		No match			SAPD05215	-1.11636	3.62245	0.00166636		No match
SAPD07152	1.29961	4.96906	0.000657713	NP_998167	fibrillarin			SAPD16089	-1.11566	-0.338486	0.022184		No match
SAPD22225	1.29895	7.87697	9.54239e-05	Q9UMS4	Pre-mRNA-processing factor 19			SAPD12823	-1.11304	5.47122	0.000464598		No match
SAPD00498	1.29533	3.64012	0.00164602	P46926	Glucosamine-6-phosphate isomerase			SAPD10039	-1.11131	2.12403	0.00456775	Q6P608	Homolog of Brachydanio rerio Peripheral myelin protein 22
SAPD09571	1.29296	12.2087	6.00638e-06		No match			SAPD08408	-1.10927	1.82303	0.00559938		No match
SAPD05220	1.29	0.918091	0.0103902		No match			SAPD16957	-1.10913	-0.734314	0.0286213		No match
SAPD20328	1.28987	6.72122	0.000205154	Q13156	Replication protein A 30 kDa subunit RP-A			SAPD09208	-1.10578	2.9927	0.00254197		No match
SAPD26522	1.28964	5.14274	0.000581913	P52758	Ribonuclease UK114			SAPD23038	-1.1047	2.43897	0.00386639		No match
SAPD25538	1.28696	1.39785	0.00736822	NP_001002676	branched chain aminotransferase 2, mitochondrial			SAPD01507	-1.10136	2.44769	0.00372102	Q14112	Nidogen-2 precursor - NID-2 Osteonidogen
SAPD10169	1.2844	0.824528	0.0106491	Q13630	GDP-L-fucose synthetase			SAPD10781	-1.09859	-0.212619	0.0204341	IPI00551051	Homolog of Homo sapiens Ankyrin repeat domain protein 15
SAPD22974	1.28418	0.989692	0.0098397		No match			SAPD17563	-1.09133	1.22046	0.00841794		No match
SAPD10899	1.28002	0.580777	0.0125144		No match			SAPD15414	-1.0887	-1.37463	0.0424083		No match
SAPD18882	1.27638	7.08372	0.000162801	NP_001017582	small nuclear ribonucleoprotein D2			SAPD16140	-1.08831	-0.648186	0.0271213		No match
SAPD03198	1.27208	3.44179	0.00187804	Tru.1504	Transcribed locus			SAPD16399	-1.08542	2.09075	0.00468217		No match
SAPD01237	1.26955	7.8851	9.5141e-05	Q7RTV0	PHD finger-like domain-containing protein 5A			SAPD03843	-1.08172	6.44448	0.000244177	NP_112177	limb bud and heart development homolog
SAPD18859	1.26919	0.669347	0.0117786	IPI00009295	Homolog of Homo sapiens Elongation of very long chain fatty acids protein 4			SAPD24875	-1.06882	1.87329	0.00543434		No match
SAPD24778	1.26879	10.9289	1.23407e-05	Q9P003	Cornichon homolog 4			SAPD23659	-1.06677	2.32241	0.0040087		No match
SAPD12001	1.26726	4.12807	0.00118633	Q804G9	Homolog of Brachydanio rerio Annexin 2a Annexin A2a			SAPD01391	-1.06465	1.36286	0.00751546	P09493	Tropomyosin-1 alpha chain
SAPD17318	1.26457	3.56001	0.00173799	P49005	DNA polymerase subunit delta 2			SAPD02729	-1.05983	-0.609511	0.0264382		No match
SAPD00174	1.26284	0.968372	0.00968334	Q8NFH5	Nucleoporin NUP53 Nuclear pore complex protein			SAPD16392	-1.05523	-0.935307	0.0323646		No match
SAPD00733	1.26174	6.80153	0.00019406	O60397	Cytochrome c oxidase subunit VIIa 3, mitochondrial precursor			SAPD09461	-1.04696	-0.262241	0.0211104		No match
SAPD18771	1.26161	6.51826	0.000232159	O95777	U6 snRNA-associated Sm-like protein LSm8			SAPD14259	-1.0428	2.38671	0.00386387		No match
SAPD08240	1.26137	3.84815	0.00143089		No match			SAPD11434	-1.03291	1.24108	0.00812054		No match
SAPD00206	1.25861	5.18046	0.000570483	Q90ZM2	Protein transport protein Sec61 subunit alpha isoform A			SAPD14115	-1.03291	3.02622	0.00249641		No match
SAPD10139	1.25699	-1.10111	0.0359754		No match			SAPD03989	-1.00186	4.5046	0.000912345		No match
SAPD13859	1.25418	-1.0276	0.0343111		No match
SAPD08790	1.2538	2.94147	0.002801	NP_003585	Homolog of Homo sapiens transcription termination factor, RNA polymerase II
SAPD05126	1.25312	6.2169	0.000280076	Q5VSS0	Novel protein
SAPD17230	1.25282	6.1448	0.000294201		No match
SAPD09224	1.24729	7.01688	0.000169286	Q9NX58	Cell growth-regulating nucleolar protein
SAPD19714	1.24617	-0.243824	0.0208486	O43852	Calumenin precursor Crocalbin IEF SSP 9302
SAPD20086	1.24364	3.18236	0.00223137	IPI00386220	Homolog of Homo sapiens Protein FAM18B
SAPD24098	1.23842	0.0109017	0.0178308		No match
SAPD09659	1.23711	-1.61845	0.0493844		No match
SAPD24403	1.23582	1.006	0.0103235	Q9Y2S0	DNA-directed RNA polymerase I subunit D
SAPD13161	1.23526	4.08278	0.00122585	Q01415	N-acetylgalactosamine kinase
SAPD19372	1.23407	5.24262	0.000543655	P43246	DNA mismatch repair protein Msh2 MutS protein homolog 2
SAPD12621	1.23041	5.90804	0.000343722	P13010	ATP-dependent DNA helicase 2 subunit 2
SAPD10660	1.2299	5.79643	0.000368661	Q9Y3E0	Vesicle transport protein GOT1B
SAPD21121	1.22657	10.4984	1.6403e-05	P62487	DNA-directed RNA polymerase II 19 kDa polypeptide
SAPD14481	1.2237	11.3114	9.35658e-06		No match
SAPD23437	1.22147	7.58832	0.000115228	O75083	WD repeat protein 1 Actin-interacting protein 1 AIP1 NORI-1
SAPD09800	1.2196	4.48161	0.000926635	O43422	52 kDa repressor of the inhibitor of the protein kinase p58IPK
SAPD02405	1.21844	3.53501	0.00176394	P09960	Leukotriene A-4 hydrolase
SAPD23716	1.21844	6.92778	0.000177984	Q9HCE1	Putative helicase MOV-10
SAPD21514	1.21538	3.46056	0.00185974		PREDICTED: similar to ENSANGP00000015645 [Danio rerio]
SAPD11322	1.21517	5.27719	0.000530118	Q15084	Protein disulfide-isomerase A6 precursor
SAPD24286	1.21484	0.398353	0.0143734	Q13724	Mannosyl-oligosaccharide glucosidase
SAPD19758	1.21364	4.80258	0.000737858		No match
SAPD24617	1.20923	9.31487	3.49861e-05	P61604	Hsp10 10 kDa chaperonin
SAPD25393	1.2064	7.22174	0.000147926	Q8WVJ2	NudC domain-containing protein 2
SAPD14580	1.20486	3.35211	0.00199695	NP_054735	suppressor of actin 1
SAPD16081	1.20221	5.62403	0.000413763		No match
SAPD12206	1.19792	4.59704	0.000851992		No match
SAPD24229	1.19445	1.84591	0.00551827		No match
SAPD25037	1.18995	-0.095799	0.0189909	Q7SXM9	Homolog of Brachydanio rerio
SAPD19620	1.18149	5.83868	0.000361038	P48448	Aldehyde dehydrogenase 3B2
SAPD17897	1.18047	7.83462	9.87222e-05	NP_001002065	peptidylprolyl isomerase D cyclophilin D
SAPD14789	1.17773	9.43174	3.29058e-05	Q15393	Splicing factor 3B subunit 3
SAPD15483	1.17181	-0.867307	0.0310608	O93406	Homolog of Brachydanio rerio Fibronectin 1a isoform 1
SAPD13968	1.17169	0.442408	0.013672	CAF90001.1	unnamed protein product [Tetraodon nigroviridis]
SAPD15762	1.17091	3.17639	0.00224129		No match
SAPD03623	1.17065	7.21802	0.000147926	Q7SZQ8	Homolog of Brachydanio rerio Telomerase binding protein, p23
SAPD18039	1.1691	7.22462	0.000147926		No match
SAPD21292	1.16702	10.9659	1.21279e-05	P31483	Nucleolysin TIA-1 isoform p40
SAPD16815	1.16685	-0.582859	0.0259875		No match
SAPD09539	1.16652	4.7113	0.000788656	Q8IZ69	HpaII tiny fragments locus 9c protein
SAPD21700	1.16633	0.151785	0.0162652	XR_016355	similar to Ssu72 RNA polymerase II CTD phosphatase homolog LOC643263
SAPD23197	1.16464	-0.614257	0.026518	P60900	Proteasome subunit alpha type 6
SAPD01053	1.16427	6.94577	0.000176341	O00148	ATP-dependent RNA helicase DDX39
SAPD12633	1.16101	10.5314	1.59986e-05	NP_955856	tyrosine 3-monooxygenase/tryptophan 5-monooxygenase activation protein, beta polypeptide like
SAPD22509	1.16043	4.03885	0.00126945		No match
SAPD10164	1.15979	3.97578	0.00133098		No match
SAPD24160	1.15712	4.93307	0.000678601	O96019	Actin-like protein 6A 53 kDa
SAPD24264	1.15416	0.164252	0.0161452	Tru.84	Transcribed locus, weakly similar to XP_193738.2 gene model 625, NCBI [Mus musculus]
SAPD04953	1.15268	-1.13702	0.0367678	NM_198488	family with sequence similarity 83, member H FAM83H
SAPD24156	1.15244	2.51944	0.00353985	P26885	FK506-binding protein 2 precursor
SAPD11405	1.14946	0.586092	0.0124692		No match
SAPD25957	1.14843	0.799861	0.0113826	P55263	AK Adenosine 5-phosphotransferase
SAPD09140	1.14763	2.99354	0.00254116		No match
SAPD11472	1.14693	5.14294	0.000581913	Q6E5Q7	Claudin 30a
SAPD11491	1.14482	4.48186	0.000926635	O00148	ATP-dependent RNA helicase DDX39
SAPD22520	1.14359	4.66133	0.000818028		No match
SAPD22227	1.13808	0.945625	0.00981337		No match
SAPD18651	1.13284	-0.641529	0.0270073	P11172	Uridine 5-monophosphate synthase UMP synthase
SAPD18836	1.13251	2.85898	0.00279474	P62304	Small nuclear ribonucleoprotein E snRNP-E Sm protein E Sm-E SmE
SAPD21804	1.13001	1.68642	0.0061092		No match
SAPD12953	1.12716	2.91318	0.00270281	NP_079368	ATH1, acid trehalase-like 1
SAPD21446	1.12529	2.67952	0.00315687		No match
SAPD14004	1.12185	0.612996	0.0122368		No match
SAPD06790	1.11601	0.634164	0.0127204		No match
SAPD19560	1.11388	-0.688489	0.0277709	O73775	Homolog of Gallus gallus Fibulin-1 precursor
SAPD19478	1.11326	3.55785	0.00173799	P31943	Heterogeneous nuclear ribonucleoprotein H hnRNP H
SAPD22307	1.11189	8.60529	5.56037e-05	P39656	Dolichyl-diphosphooligosaccharide--protein glycosyltransferase 48 kDa subunit precursor
SAPD20259	1.1087	10.6403	1.51009e-05		No match
SAPD25809	1.10716	6.98882	0.000171464	Q9Y221	60S ribosome subunit biogenesis protein NIP7 homolog KD93
SAPD00104	1.10626	0.44536	0.013645	P13984	Transcription initiation factor IIF subunit beta
SAPD01232	1.09191	6.46898	0.000237716	Q8IV08	Phospholipase D3
SAPD00932	1.08892	0.885227	0.0102279		No match
SAPD23279	1.08469	2.03325	0.00500225		No match
SAPD20685	1.07575	2.79528	0.00291932		No match
SAPD00080	1.07262	-0.533873	0.0251339	Q7L1W4	Leucine-rich repeat-containing protein 8D
SAPD01495	1.07035	6.68101	0.00020994	NP_001017600	hypothetical protein LOC550263
SAPD14055	1.06636	1.69596	0.00613621	P51580	Thiopurine S-methyltransferase
SAPD13728	1.05965	1.46418	0.00707152		No match
SAPD15186	1.05386	0.312302	0.0147188		No match
SAPD25592	1.05312	0.523261	0.0129878	O73747	FRG1 protein
SAPD23175	1.05278	8.15321	7.67677e-05		No match
SAPD24003	1.05216	2.35074	0.00393443	Q9H944	TRF-proximal protein homolog
SAPD11808	1.04986	10.5365	1.59986e-05	Q8TBC4	NEDD8-activating enzyme E1 catalytic subunit
SAPD09290	1.04703	9.14974	3.95017e-05	NP_998482	hypothetical protein LOC406277 isoform 2
SAPD22746	1.04062	6.41493	0.000246185		No match
SAPD06694	1.03326	4.13758	0.00121524	NP_991101	rp42 homolog
SAPD24074	1.03225	2.20528	0.0043369	NM_024096	XTP3-transactivated protein A XTP3TPA

## Sheet: N vs. WS Day7
Control vs Without scales DAY 7
Up-regulated genes (Total =8)								Down-regulated genes (Total = 4)
ProbeName	LogFold	B	adj P-val	Accession Number	Gene Identification			ProbeName	LogFold	B	adj P-val	Accession Number	Gene Identification
SAPD11984	5.1575	3.04263	0.00187601	Q6E5T5	Claudin 1			SAPD23844	-3.61688	-0.985847	0.0401931		No match
SAPD02183	3.18619	0.386626	0.0151166	IPI00028413	Homolog of Homo sapiens Inter-alpha globulIn InhIbItor H3			SAPD06625	-2.91433	1.07807	0.00768749	IPI00009477	Intercellular adhesion molecule-2 precursor
SAPD18084	2.50496	0.679569	0.0122849	NP_001012506	hypothetical protein LOC503524			SAPD12466	-2.2466	-1.09218	0.0428832		No match
SAPD01661	2.35628	0.0786297	0.0187628	Q5PSM1	Homolog of Brachydanio rerio Betaine homocysteine methyltransferase			SAPD19002	-1.49523	-0.826978	0.0363311		No match
SAPD19467	1.41448	-1.17386	0.0453918		No match
SAPD00429	1.12881	0.61683	0.0128891	Q14691	DNA replication complex GINS protein PSF1
SAPD21587	1.08654	0.0368159	0.019281		No match
SAPD11480	1.04869	-0.665042	0.0319424	NP_001011729	transforming acidic coiled coil 3

## Sheet: N vs. ST Day7
Control vs Starved DAY 7
Up-regulated genes (Total =14)								Down-regulated genes (Total = 31)
ProneName	LogFold	B	adj P-val	Accession Number	Gene Identification			ProbeName	LogFold	B	adj P-val	Accession Number	Gene Identification
SAPD06461	3.25021	3.01408	0.00262987	Q9BY76	Angiopoietin-related protein 4 precursor			SAPD22819	-3.45607	5.18196	0.000553762		No match
SAPD25996	2.94203	0.986175	0.0106527	Q9BY76	Angiopoietin-related protein 4 precursor			SAPD10673	-3.20084	0.0589761	0.0217141	Q96PD7	Diacylglycerol O-acyltransferase 2
SAPD14116	2.30358	-0.519481	0.0287499		No match			SAPD10473	-3.14467	1.18281	0.00939769	Q3SYC2	2-acylglycerol O-acyltransferase 2
SAPD16936	2.26224	-0.149625	0.0224849		No match			SAPD04870	-2.58066	3.17686	0.00234619	NP_957176	poly A binding protein, cytoplasmic 1 b
SAPD10144	1.90306	-0.156533	0.0225974	Q15119	Pyruvate dehydrogenase kinase isoform 2			SAPD06625	-2.48418	-0.0660745	0.0225855	IPI00009477	Intercellular adhesion molecule-2 precursor
SAPD13201	1.84577	0.388275	0.0157629		No match			SAPD20560	-2.27427	1.66907	0.00690348	O00541	Pescadillo homolog 1
SAPD22443	1.67153	1.33569	0.00837233	Q96DE5	Uncharacterized protein C10orf104			SAPD06919	-2.21513	-1.08314	0.0421959	Q9Y2X3	Nucleolar protein NOP5
SAPD07160	1.66811	0.114856	0.0188726		No match			SAPD10201	-2.14408	0.510959	0.014598	O15033-2	Isoform 2 of O15033 - Homo sapiens
SAPD19467	1.64284	1.10146	0.00985859		No match			SAPD04894	-2.12508	-0.282035	0.0245137	Q9Y4D7	Plexin-D1 precursor
SAPD13172	1.57645	0.562723	0.0141487	NP_001018326	villin 2 ezrin like			SAPD06064	-2.05762	0.188655	0.0180087	Q9H361	Polyadenylate-binding protein 3
SAPD08378	1.57162	-0.550926	0.0293182		No match			SAPD17455	-2.0071	3.09043	0.00249948	O43491	Band 4.1-like protein 2
SAPD13179	1.51682	-1.17121	0.0434568		No match			SAPD16279	-1.98976	-0.688533	0.0343111	NP_956357	EH-domain containing 2
SAPD19540	1.43342	-1.04946	0.0404153		No match			SAPD21688	-1.77223	3.85444	0.00145721		No match
SAPD05645	1.02369	4.03455	0.00129511		No match			SAPD03019	-1.75526	-1.20303	0.0444451	P35222	Catenin beta-1 Beta-catenin
								SAPD03651	-1.71775	2.63615	0.00351822	Q9Y3F4	Serine-threonine kinase receptor-associated protein
								SAPD20044	-1.67083	0.7528	0.0125144	Q803H5	Guanine nucleotide binding protein G protein, beta polypeptide 1, like
								SAPD21512	-1.63048	-0.643678	0.0311065	P19338	Nucleolin Protein C23
								SAPD22556	-1.61425	0.33345	0.01635		No match
								SAPD14193	-1.60164	-0.762613	0.0335863		No match
								SAPD05545	-1.60011	0.138138	0.0185876	Q8TD16	Protein bicaudal D homolog 2 Bic-D 2
								SAPD18708	-1.5793	-0.456624	0.0275867	IPI00005719	Splice Isoform 1 of Ras-related protein Rab-1A
								SAPD10170	-1.53493	0.522678	0.0144808	Q2M389	Uncharacterized protein KIAA1033
								SAPD22327	-1.52543	-0.222368	0.0235728		No match
								SAPD03817	-1.49569	-0.672401	0.0316537	Q00341	Vigilin High density lipoprotein-binding protein
								SAPD02422	-1.47838	0.529227	0.0144366	Q14011	Cold-inducible RNA-binding protein
								SAPD24802	-1.4318	1.45312	0.00779466		No match
								SAPD21997	-1.37781	5.37132	0.000480745		No match
								SAPD13417	-1.30687	2.83453	0.00304292		No match
								SAPD10191	-1.19166	0.351191	0.0169839	IPI00465086	PREDICTED RNA polymerase II transcription factor TAFII140
								SAPD24149	-1.1683	0.875828	0.0114939		No match
								SAPD09525	-1.04706	1.44357	0.00780979		No match

## Sheet: N vs. STWS Day7
Control vs Starved and Without Scales DAY 7
Up-regulated genes (Total =17)								Down-regulated genes (Total = 31)
ProbeName	LogFold	B	adj P-val	Accession Number	Gene Identification			ProbeName	LogFold	B	adj P-val	Accession Number	Gene Identification
SAPD04423	2.90565	-0.335904	0.025003		No match			SAPD09202	-5.11914	2.40718	0.00405573		No match
SAPD06461	2.77239	0.993565	0.0105092	Q9BY76	Angiopoietin-related protein 4 precursor			SAPD22819	-4.02435	7.84848	8.78027e-05		No match
SAPD13480	2.76515	0.61704	0.0141395		No match			SAPD10673	-3.43341	-0.486038	0.0312385	Q96PD7	Diacylglycerol O-acyltransferase 2
SAPD02831	2.34286	4.66533	0.000820086		No match			SAPD10473	-3.03079	1.36559	0.00832131	Q3SYC2	2-acylglycerol O-acyltransferase 2
SAPD26573	2.25863	-0.880419	0.0360163		No match			SAPD25070	-2.40829	-0.867231	0.0355556		similar to unnamed protein product [Tetraodon nigroviridis]
SAPD03072	2.2185	2.09498	0.00503671		No match			SAPD06482	-2.19817	-0.207074	0.023161	IPI00306587	Homolog of Homo sapiens Transcription factor 21
SAPD13675	2.20285	-0.532926	0.0285086	P40313	Chymotrypsin-like protease CTRL-1 precursor			SAPD06904	-2.19705	0.135634	0.0187909	O95202	Leucine zipper-EF-hand-containing transmembrane protein 1
SAPD18457	1.96384	-0.193272	0.0244036		No match			SAPD03388	-2.06152	-0.518874	0.0286931	P16949	Stathmin Phosphoprotein p19
SAPD04426	1.90446	-0.693432	0.0316384		No match			SAPD05626	-1.99084	1.80871	0.0061092	NP_006416	step II splicing factor SLU7
SAPD16115	1.89344	-0.00459098	0.0201406		No match			SAPD06462	-1.93456	1.10132	0.00976061	Q0P477	Zgc:153317 protein
SAPD10733	1.8687	2.34656	0.0043369		No match			SAPD17455	-1.93222	0.175183	0.0179462	O43491	Band 4.1-like protein 2
SAPD11074	1.85562	-0.942938	0.0390727		No match			SAPD06765	-1.87368	13.4759	2.33681e-06		No match
SAPD00595	1.48839	0.931557	0.0119422		No match			SAPD21735	-1.85615	-0.744032	0.0335863	Q96QC0	Serine/threonine-protein phosphatase 1 regulatory subunit 10
SAPD18879	1.43675	1.63577	0.00691705	P50570	Dynamin-2			SAPD14193	-1.82019	0.492182	0.0146033		No match
SAPD00429	1.41111	3.45226	0.00194879	Q14691	DNA replication complex GINS protein PSF1			SAPD07882	-1.78339	-0.599119	0.0309308	Q99538	Legumain precursor
SAPD13859	1.3055	-0.447659	0.0269812		No match			SAPD01493	-1.5961	-0.374113	0.0267232		No match
SAPD21587	1.27475	1.96747	0.00550681		No match			SAPD22572	-1.56867	0.537301	0.0142199		PREDICTED: similar to ovulatory protein-2 [Danio rerio]
								SAPD18669	-1.56031	3.78008	0.00154839		No match
								SAPD18686	-1.53387	0.411383	0.0156027	Q13501	Ubiquitin-binding protein p62
								SAPD10170	-1.45964	-0.0268681	0.0203581	Q2M389	Uncharacterized protein KIAA1033
								SAPD21088	-1.44272	1.355	0.00822824	Q15124	Phosphoglucomutase-like protein 5
								SAPD22327	-1.44175	-0.785348	0.033443		No match
								SAPD25174	-1.43845	-0.0538177	0.0207462	IPI00027848	Macrophage mannose receptor precursor
								SAPD21472	-1.4134	1.15076	0.00941869		No match
								SAPD09361	-1.3946	4.71566	0.000795879		No match
								SAPD19630	-1.3836	2.79541	0.00310924		No match
								SAPD07899	-1.37548	-0.25194	0.0236452	NP_001017850	hypothetical protein LOC550548
								SAPD01043	-1.25498	-1.21643	0.0438837		No match
								SAPD07258	-1.15587	0.354522	0.0159236		No match
								SAPD03084	-1.11376	-1.15531	0.0422736		No match
								SAPD16945	-1.07731	6.93218	0.000169326		No match

## Sheet: ST vs. STWS Day7
Starved vs Starved and Without Scales DAY 7
Up-regulated genes (Total =10)								Down-regulated genes (Total = 11)
ProbeName	LogFold	B	adj P-val	Accession Number	Gene Identification			ProbeName	LogFold	B	adj P-val	Accession Number	Gene Identification
SAPD03340	3.81504	3.58228	0.00157084	Q6P0E4	Homolog of Brachydanio rerio Type I cytokeratin, enveloping layer			SAPD09202	-4.9114	1.8086	0.00586223		No match
SAPD01645	3.47112	-0.465403	0.0284497	Q99895	Caldecrin precursor EC 3.4.21.2 Chymotrypsin C			SAPD15805	-3.49029	-0.203449	0.0238567		No match
SAPD18457	2.06944	-0.461123	0.0283473		No match			SAPD01456	-2.60339	-0.2687	0.0248294	O60844	Zymogen granule membrane protein 16 precursor
SAPD02909	2.02299	-0.927925	0.0388978		No match			SAPD06462	-2.15286	2.34283	0.00396814	Q0P477	Zgc:153317 protein
SAPD03019	1.75888	-1.11766	0.0439141	P35222	Catenin beta-1 Beta-catenin			SAPD06739	-1.99715	0.815088	0.0118165		No match
SAPD00618	1.46909	1.64253	0.00659964	NP_998168	hypothetical protein LOC406276			SAPD24471	-1.82669	0.66562	0.013209		No match
SAPD25793	1.29242	0.91431	0.010992		No match			SAPD20626	-1.75194	-0.515488	0.0303635		No match
SAPD00429	1.19864	1.27145	0.00851706	Q14691	DNA replication complex GINS protein PSF1			SAPD08188	-1.29614	0.783664	0.0120914		No match
SAPD21979	1.12122	-0.838815	0.0366569	P50454	Serpin H1 precursor			SAPD05123	-1.19483	1.2197	0.00882635	Q12912	Lymphoid-restricted membrane protein - Protein Jaw1
SAPD21997	1.09604	1.98866	0.00516139		No match			SAPD11866	-1.18857	1.05383	0.00997969		No match
								SAPD15369	-1.17465	0.370828	0.0159752	Q9DE25	Forkhead transcription factor c1.1 - Forkhead box C1a.
